# Supplementary material for: ReadDepth: A Parallel R Package for Detecting Copy Number Alterations from Short Sequencing Reads
Source: PLoS One. 2011 Jan 31;6(1):e16327. doi: 10.1371/journal.pone.0016327 (PMC3031566; doi:10.1371/journal.pone.0016327)
Supplement: Dataset S2 — H1 copy number results. Segmented copy number calls for the H1 cell line. (DAT) [file pone.0016327.s004.dat]

chr1	1	553500	54	0.466322517351641
chr1	553501	561250	8	1389.93336036258
chr1	561251	714000	43	0.724722203334061
chr1	714001	717500	6	123.631280338039
chr1	717501	829000	192	1.34994441086352
chr1	829001	907500	157	0.0589935075663075
chr1	907501	946500	78	0.281264621172202
chr1	946501	964000	35	0.0184478947832006
chr1	964001	994500	61	0.131834512222554
chr1	994501	1018000	45	0.0268953393058558
chr1	1018001	1046500	57	0.772549885711466
chr1	1046501	1111000	127	0.112041103274514
chr1	1122001	1132500	20	0.0244435900374525
chr1	1132501	1161000	57	0.167682030833561
chr1	1161001	1174500	26	0.0222137997134759
chr1	1174501	1206000	63	0.360882227209064
chr1	1206001	1239500	63	0.0275615340576343
chr1	1239501	1245500	12	0.795757083883476
chr1	1245501	1286000	79	0.0491862882790537
chr1	1286001	1355500	137	0.512882410680010
chr1	1355501	1481000	241	0.190504898541487
chr1	1481001	1523000	83	0.965668551631178
chr1	1523001	1531500	17	0.0244029606281736
chr1	1531501	1541500	20	0.9100388240809
chr1	1541501	1567500	40	0.0501641320873503
chr1	1567501	1686000	181	0.524131237758464
chr1	1699001	1705000	12	0.169340622185671
chr1	1811001	1835500	49	0.261811432168554
chr1	1835501	1845000	19	0.0147493992065932
chr1	1845001	1909000	128	0.297075183867952
chr1	1909001	1941000	64	1.24997565787206
chr1	1941001	2188500	494	0.23372759811381
chr1	2188501	2281000	183	0.0780855820632516
chr1	2293501	2309000	31	0.0610569781818394
chr1	2309001	2327500	37	0.651438097852077
chr1	2327501	2342000	29	0.0389832991223139
chr1	2342001	2348000	12	0.997715228377302
chr1	2348001	2436500	177	0.0254357245334511
chr1	2436501	2447000	21	0.37267759669973
chr1	2447001	2488000	80	0.0290906632573345
chr1	2488001	2506500	36	0.495171435966512
chr1	2506501	2518500	24	0.0250126201072294
chr1	2518501	2524000	11	0.775608220798882
chr1	2524001	2534000	20	0.0391837694305557
chr1	2534001	2549000	30	1.17299754994991
chr1	2549001	2573500	49	0.0488871800749051
chr1	2573501	2581500	10	1.10129425931821
chr1	2581501	2685000	52	0.0249122648918918
chr1	2689501	2697000	15	0.0284012846978317
chr1	2697001	2705000	16	0.83996434822995
chr1	2705001	2742000	74	0.0391837694305557
chr1	2742001	2766000	48	0.53189006695592
chr1	2766001	2821500	111	0.0204422810716372
chr1	2821501	2875500	105	0.187999404865519
chr1	2875501	2892000	33	0.0177726177067509
chr1	2892001	2907500	30	0.650670927720967
chr1	2907501	2911500	8	0.0103422937693141
chr1	2911501	2920000	17	0.721364334167983
chr1	2920001	2929500	19	0.0116276229083668
chr1	2929501	2933500	8	1.13997327269346
chr1	2933501	2937500	8	0.00474163392482623
chr1	2937501	2945500	16	0.0818144792908288
chr1	2945501	2966500	40	1.00145666899228
chr1	2966501	3013500	94	0.0298009059576912
chr1	3013501	3347500	662	0.126131454230585
chr1	3347501	3358500	22	1.20932331202226
chr1	3358501	3390500	63	0.0214719942420260
chr1	3396001	3463000	134	0.0193677476854918
chr1	3463001	3469000	12	0.311952872690993
chr1	3469001	3472000	6	0.0486438085927124
chr1	3472001	3481000	18	0.00501338241235509
chr1	3481001	3519500	76	0.0761823182277011
chr1	3519501	3575000	110	0.494211333240126
chr1	3575001	3641500	132	0.0439650219727109
chr1	3641501	3679500	76	0.378430428131755
chr1	3679501	3685500	12	0.00594626716443232
chr1	3685501	3703000	35	0.434190480276306
chr1	3703001	3763000	120	1.12443479273562
chr1	3763001	3816500	106	0.512029912771824
chr1	3816501	3820000	7	0.00698996041110724
chr1	3820001	4013500	264	0.664895721821119
chr1	4013501	4024000	21	0.0571342634352495
chr1	4024001	4136000	219	0.589065513974378
chr1	4136001	4257500	238	1.36273023912052
chr1	4257501	4327500	140	0.463197701675691
chr1	4327501	4552000	447	1.06319041247201
chr1	4552001	4742500	381	0.414429900445305
chr1	5220001	5648500	755	0.91706760728432
chr1	5648501	5659000	21	6.13515588055453
chr1	5659001	5687500	57	1.07288838717164
chr1	5687501	5813000	247	0.488557407549523
chr1	5813001	5861000	96	0.121026929500309
chr1	5861001	5974000	226	0.815580959615455
chr1	5974001	6077000	205	0.25257784447039
chr1	6077001	6089000	24	0.0240386552081252
chr1	6089001	6156500	135	0.206784506543442
chr1	6156501	6187500	61	1.11349879740903
chr1	6187501	6195000	15	0.0260386777462937
chr1	6195001	6196000	2	0.186687857453888
chr1	6196001	6223000	54	1.06083479410438
chr1	6223001	6225500	5	0.319502693794076
chr1	6225501	6268500	86	0.065307839847082
chr1	6268501	6401000	263	0.630688704415625
chr1	6401001	6496500	191	0.121161227116883
chr1	6496501	6557000	121	1.16821029185874
chr1	6557001	6586000	58	0.138465647331304
chr1	6586001	6633000	94	0.925881843064154
chr1	6888501	6991500	204	0.959530120687068
chr1	6991501	6993000	3	0.00742496530543694
chr1	6993001	7371000	750	1.12669732249796
chr1	7371001	7373500	5	0.0170037881511063
chr1	7388501	7485500	184	0.278104693887720
chr1	7485501	7488500	6	0.00390625
chr1	7488501	7622500	262	0.43524511171026
chr1	7622501	7667000	87	0.101912293721188
chr1	7667001	7675500	17	0.505751290095842
chr1	7857001	7859000	4	0.0200757820625564
chr1	8312001	8348000	72	0.268538342643764
chr1	8860501	8861500	2	0.0167557491367114
chr1	8968001	9227500	517	0.890445982329284
chr1	9227501	9384000	313	0.365615718250122
chr1	9384001	9572000	376	1.11149387633353
chr1	9572001	9598500	53	0.106409583916919
chr1	9598501	9608500	20	1.09756014506723
chr1	9608501	9611500	6	0.326374444016192
chr1	9611501	9614000	5	0.0262852997990422
chr1	9614001	9698000	168	1.09467302028479
chr1	9698001	9708000	20	0.0304714085330592
chr1	9708001	9818000	220	1.32721307118811
chr1	9818001	9872000	108	0.448630621268264
chr1	10595501	10607000	23	0.811802112846122
chr1	10607001	10663500	113	0.0955433981734005
chr1	10663501	10929500	529	0.477740801269826
chr1	10929501	10932500	6	0.0286921522193035
chr1	10932501	11025500	186	1.22662988021884
chr1	11025501	11042500	34	0.159995141364311
chr1	11275501	11382000	213	0.829089641485436
chr1	11416501	11516500	200	0.52869221929348
chr1	11516501	11520000	7	0.0092521219676065
chr1	11520001	11628500	217	0.869344560090022
chr1	11628501	11789000	321	0.41022860536486
chr1	11789001	11860500	143	1.20038733283800
chr1	11860501	11863500	6	0.0049471041918026
chr1	11863501	12144000	557	0.795371073792308
chr1	12144001	12192500	97	0.253384468393471
chr1	12192501	12214000	43	0.82776892789232
chr1	12484501	12511500	54	1.23524738360857
chr1	12520501	12619500	196	0.549160589755623
chr1	12906001	13084000	48	0.357298063531205
chr1	13207251	13602250	26	0.0955301539640273
chr1	15099001	15356500	515	0.633888060629863
chr1	15356501	15608000	501	1.26015395427874
chr1	15608001	15632000	48	0.273440718858672
chr1	15632001	15924000	584	1.28850666519644
chr1	15924001	15949000	50	0.0982567274809586
chr1	15949001	16132500	367	1.27173669438199
chr1	16132501	16151000	37	0.109575715164504
chr1	16188501	16194000	11	0.00603973095403466
chr1	16194001	16211500	35	0.925753497482787
chr1	16211501	16261500	100	0.0632583615749831
chr1	16261501	16436000	349	0.384565167582192
chr1	16436001	16445000	18	0.76716031650679
chr1	16551001	16552000	2	0.0287797924875275
chr1	16590501	16702500	222	0.779002573785696
chr1	16758001	16763000	10	6.04901400124473
chr1	16763001	16766500	7	25.3990036663045
chr1	16766501	16818000	82	5.5377502872854
chr1	16818001	16843500	51	3.42926643966209
chr1	16843501	16849000	10	1.10849326140129
chr1	16849001	16890000	41	3.0493463004626
chr1	16890001	16898000	16	0.981867326093108
chr1	16898001	16901000	6	0.214730644506267
chr1	16901001	16919500	37	1.07445123041741
chr1	16919501	17110000	189	2.69166711614616
chr1	17110001	17175000	126	0.349508633899878
chr1	17175001	17179000	8	0.0108039299414735
chr1	17179001	17211500	65	0.320256553887067
chr1	17211501	17316500	210	1.01599971681903
chr1	17316501	17321500	10	0.0305200259697556
chr1	17321501	17382500	122	1.33339109751610
chr1	17382501	17481000	197	0.410883129202533
chr1	17481001	17757500	553	0.939653003751298
chr1	17757501	17905000	295	0.4098875286729
chr1	17905001	18679500	1545	1.00423714924145
chr1	18679501	18682500	6	0.0102006153830508
chr1	18682501	19070500	774	0.842880493203953
chr1	19070501	19156500	172	0.301702801920548
chr1	19156501	19242000	171	1.16352321809771
chr1	19242001	19274500	65	0.184705662417431
chr1	19450501	19553000	204	0.518817842203906
chr1	19553001	19839500	573	1.38616596402353
chr1	19839501	19895500	112	0.460317118395763
chr1	19895501	20015500	240	1.06710341704971
chr1	20117501	20119500	4	1.07348348780182
chr1	20119501	20123500	8	0.0674096993032724
chr1	20123501	20338000	429	1.31859361449237
chr1	20338001	20352000	28	0.135371880690741
chr1	20352001	20883000	1062	1.01557726226857
chr1	20883001	20922500	78	0.367903676882946
chr1	20922501	20927000	9	0.00822083127938347
chr1	20927001	20933000	12	0.121052098959626
chr1	21416001	21628000	416	0.879893000246708
chr1	21628001	21630750	5	0.00672476701250716
chr1	21630751	21785500	300	0.845044956435438
chr1	21785501	21869000	167	0.177550336534041
chr1	21869001	21874000	10	0.96232759224714
chr1	21981501	21982500	2	0.0186691493028454
chr1	21982501	22020500	76	1.29692944783453
chr1	22020501	22114500	188	0.214954020521714
chr1	22114501	22312500	388	1.07922823650443
chr1	22312501	22486000	346	0.522245477817494
chr1	22486001	22749000	522	1.20865290667998
chr1	22749001	22799500	101	0.224828993538529
chr1	22799501	22802000	5	0.00372021057546642
chr1	22802001	23125500	646	0.634063836085195
chr1	23991001	24000500	19	0.0530979509969152
chr1	24000501	24279000	549	1.29136783640257
chr1	24279001	24323500	89	0.306444984944178
chr1	25059501	25303000	483	0.451813724352002
chr1	25303001	25392000	178	1.25980461384565
chr1	25392001	25397000	10	0.19113978420179
chr1	25445501	25447000	3	0.00390625
chr1	25605001	25608500	7	0.0104910289993181
chr1	25715501	25777000	123	0.367674238199323
chr1	25777001	25941000	327	1.20781542260883
chr1	25941001	26020500	154	0.452409145822349
chr1	26020501	26219500	398	1.35679240577691
chr1	26219501	26246500	54	0.187465887172018
chr1	26246501	26354500	216	1.37125796443202
chr1	26354501	26390000	71	0.247328431745806
chr1	26390001	26478000	176	1.30035001003030
chr1	26478001	26501000	46	0.159143484736281
chr1	26501001	26541500	81	0.890569432910447
chr1	26541501	26570000	57	0.234409021546416
chr1	26570001	26610000	80	1.35256694341622
chr1	26610001	26611500	3	0.0172327887580803
chr1	26611501	26729000	234	1.38338239323968
chr1	26729001	26732000	6	0.008083523517252
chr1	26732001	26774000	84	0.465224828851508
chr1	27016501	27192000	350	0.97515266314728
chr1	27192001	27212000	40	0.253472299977578
chr1	27212001	27529500	630	1.17307885876228
chr1	27529501	27607000	155	0.223074884802310
chr1	27718501	27816500	196	0.319968103461077
chr1	27816501	27885000	137	0.992060493132249
chr1	27885001	27886500	3	0.0218533762927885
chr1	29319501	29331500	24	0.25504080619815
chr1	29435001	29440500	11	0.124896071151701
chr1	29440501	30518500	2048	0.775984639567286
chr1	30518501	30521000	5	0.00390625
chr1	30521001	31115500	1167	0.662365759113479
chr1	31115501	31162000	93	0.208352743200949
chr1	31807001	31895500	177	0.678302163723836
chr1	31895501	32039000	287	0.238473357350471
chr1	32039001	32069500	61	0.977724561210233
chr1	32417501	32605500	376	0.867238073249983
chr1	32939501	33012500	146	0.555015512504574
chr1	33107001	33141000	68	0.326963160711125
chr1	33141001	35224000	4107	1.29585114076382
chr1	35430001	35431500	3	0.0400931616597204
chr1	35670501	35675000	9	0.375243763561463
chr1	35795001	35829500	69	0.378876614535354
chr1	36320001	36436000	232	0.561243991494558
chr1	36543501	36557500	28	0.689967350606611
chr1	36557501	36563000	11	0.0278785628133380
chr1	36563001	37192500	1257	0.851453707748945
chr1	37192501	37199000	13	0.0185569060045272
chr1	37199001	37712000	1014	1.04066086960447
chr1	37712001	37724000	24	0.08068811517771
chr1	37850501	37913000	125	0.687818583368767
chr1	37928501	37931000	5	0.0104990310594526
chr1	37931001	37932000	2	0.522028327187522
chr1	37940501	37954000	27	1.23396373867849
chr1	37954001	37955000	2	0.247808915874073
chr1	37955001	37959000	8	0.0180694950369619
chr1	37959001	37966000	14	0.365767805176082
chr1	37966001	38234000	533	1.36992793284313
chr1	38234001	38379000	290	0.630994790734718
chr1	39651001	39652500	3	0.00390625
chr1	39727501	39766000	63	0.293493406941611
chr1	39766001	39991000	450	1.11280437733566
chr1	39991001	40059000	119	0.49944578963184
chr1	40134001	40212000	155	0.921464186198704
chr1	40540501	40553500	26	0.281362116955537
chr1	40553501	40556000	5	0.0147534891753471
chr1	40860001	40887000	54	0.77099852220468
chr1	40887001	40888500	3	0.00390625
chr1	41019001	41055500	73	0.455682224708855
chr1	41055501	41062500	14	0.0271256214422641
chr1	41062501	41073500	22	0.231663072576649
chr1	41073501	41254000	361	1.33016019123510
chr1	41254001	41260500	13	0.0796379558163714
chr1	41558501	41561500	6	0.0792799575353237
chr1	41561501	41595500	68	1.28449386530745
chr1	41595501	41607000	23	0.119741902277837
chr1	41607001	41718500	223	0.507296108984987
chr1	41718501	41769000	94	0.175215219438586
chr1	41769001	42052500	563	0.90858916099854
chr1	42391001	42412000	42	0.260760996726744
chr1	42972501	42980000	15	0.0349442768123069
chr1	42980001	43773500	1573	1.22773568391506
chr1	43773501	43860500	174	0.263468063482397
chr1	44168501	44274500	212	0.306423744532592
chr1	44274501	45038000	1524	1.33848409893563
chr1	45038001	45071500	67	0.223570229882352
chr1	45239501	45258000	37	0.349872214264406
chr1	45565001	45572000	14	0.111313463185079
chr1	46159501	46161500	4	0.0216108555760189
chr1	46259501	46268500	18	1.15692873546110
chr1	46268501	46274000	11	0.0870507175418147
chr1	46370501	46372000	3	0.377827600421127
chr1	46404501	46443000	77	0.751059963470465
chr1	46640001	46795000	307	0.382624192455667
chr1	47417001	47474000	114	0.468038787667546
chr1	47671001	47672500	3	0.00390625
chr1	47672501	47830500	316	1.0753453056105
chr1	47830501	47832500	4	0.0149801927781915
chr1	47832501	47947000	228	1.13965724880175
chr1	47947001	47950000	6	0.00848717417329032
chr1	47950001	47993500	87	1.12912092335375
chr1	47993501	48067500	148	0.571489936887589
chr1	48067501	48294000	451	1.18895985204440
chr1	50653501	50666500	26	0.0865693417569328
chr1	51532501	51585000	105	0.57252079476571
chr1	52595501	52599500	8	0.073986199346238
chr1	53299501	53333500	68	0.0948242588086081
chr1	53333501	53352000	37	0.869947352708651
chr1	53352001	53362500	21	0.0858582156211105
chr1	53509501	53515500	12	0.219912268980609
chr1	53515501	53532000	32	0.936272247434492
chr1	53532001	53567500	71	0.216254191371545
chr1	53567501	53736500	338	1.08658421952688
chr1	53736501	53747500	22	0.0674003549823835
chr1	53747501	53763000	31	0.536221139103723
chr1	53763001	53780500	35	0.0568380157375458
chr1	53780501	53830500	100	0.712815196943993
chr1	53830501	53833000	5	0.00716856467629694
chr1	53833001	53978000	290	0.788728128662474
chr1	54355501	55094000	1468	0.860591204083296
chr1	55215501	55287500	138	0.578825345164558
chr1	55287501	55303000	31	0.159574275191483
chr1	59020501	59024000	7	0.0143888988467303
chr1	63524001	63525500	3	0.00390625
chr1	63554501	63561500	14	0.640868382151816
chr1	63561501	63563000	3	0.00868234219721974
chr1	67667501	67669500	4	0.0135477774204860
chr1	69553001	69554500	3	0.00390625
chr1	72539001	72552000	26	0.211070959179607
chr1	72552001	72556500	9	0.00511978875327942
chr1	72556501	72560000	7	0.211877162773382
chr1	72560001	72561500	3	0.00390625
chr1	72561501	72584000	45	0.260580313604296
chr1	84462501	84464000	3	0.00390625
chr1	85814501	85816000	3	0.00349619168331239
chr1	86393001	86395500	5	0.0115649272431715
chr1	88274001	88276000	4	0.00390625
chr1	90944501	90965500	42	0.281771968426909
chr1	92718501	92725500	14	0.0432097292102748
chr1	96090501	96092000	3	0.00390625
chr1	109583001	109592500	19	0.546123824322956
chr1	109592501	109619000	53	0.0970249772527506
chr1	109827001	109893000	132	0.62977133603819
chr1	109964001	109976000	24	0.0457590211059129
chr1	109976001	110102500	230	1.01438126138374
chr1	110102501	110118500	32	0.123330369055901
chr1	110118501	110280000	318	0.861187927234614
chr1	110378501	110404500	52	0.917004043204671
chr1	110404501	110415500	22	0.0786341605537731
chr1	110415501	110589000	347	0.654788096421134
chr1	110796501	110950000	307	0.943372859005332
chr1	110950001	110952500	5	0.0161256374283033
chr1	110952501	110982500	60	1.15348560506002
chr1	113038001	113068500	61	0.375764322615607
chr1	119327001	119353000	52	0.383580158253395
chr1	120725501	120727500	3	0.00991480421803546
chr1	121053001	121062000	18	72.7008335339184
chr1	121062001	121180000	79	8.18736946403691
chr1	121180001	121185500	10	49.4740465770098
chr1	121185501	121186750	3	8488.53575695908
chr1	141477250	141485500	17	66.9726430743963
chr1	141485501	141697500	317	3.2499105270497
chr1	141697501	141825000	160	7.11961880886316
chr1	141825001	141898250	129	13.0185782837686
chr1	141898251	141933750	17	8.11448761815488
chr1	141933751	142026750	124	2.71452543137206
chr1	142026751	142029000	4	0.00725252963069333
chr1	142029001	142120000	134	3.22522542438162
chr1	142120001	142125250	10	32.227044909221
chr1	142125251	142276000	137	3.19784497145058
chr1	142276001	142384000	210	9.78112222153655
chr1	142384001	142535500	17	0.440007493886253
chr1	142535501	142991500	164	2.68793825844542
chr1	142991501	143235000	19	0.144897037137260
chr1	143235001	143267250	52	5.42190561937951
chr1	143555501	143618500	122	3.19629374375312
chr1	143618501	143642500	48	4.2125680738307
chr1	143642501	143644000	3	0.499480409775762
chr1	143644001	143694250	67	3.85117851920854
chr1	143694251	143805000	217	6.37135401094351
chr1	143805001	143808000	6	1.16837225141868
chr1	143808001	143830500	45	6.46611873771363
chr1	143830501	144014000	254	3.46006706194472
chr1	145016501	145019000	5	0.0112713177213747
chr1	145619501	145621000	3	0.00660420216762774
chr1	147112251	147195000	89	3.67234092797268
chr1	147195001	147199500	8	0.569552208892033
chr1	147199501	147299000	64	3.41953463055026
chr1	147299001	147302500	7	28.984305255965
chr1	147302501	147412500	205	0.704513862798793
chr1	147412501	147416000	7	0.00730044438386598
chr1	147416001	147469000	105	0.632001549226403
chr1	147640501	147914500	95	0.339456825693818
chr1	148788001	148801500	27	0.184705662417431
chr1	149520001	149532500	25	0.244041769222007
chr1	149608001	149610000	4	0.0120702552889028
chr1	149942001	149955500	27	0.276145399911014
chr1	150040001	150042000	4	0.007963950669242
chr1	150042001	150077000	70	0.584834368250424
chr1	150077001	150079500	5	0.0414323080410491
chr1	150317501	150320000	5	0.0272047051030039
chr1	150435001	150436000	2	0.00390625
chr1	150455501	150460000	6	0.00390625
chr1	150543001	150553000	17	0.0164564846754647
chr1	150822501	150825000	5	0.0146953140395030
chr1	150825001	150839000	28	0.239732930329729
chr1	150839001	150854250	30	0.016798776829504
chr1	150854251	151772000	1810	1.35933401678707
chr1	151772001	151808000	72	0.483973513446869
chr1	151846501	151857000	21	0.172623406257335
chr1	151857001	152010000	306	1.26584433257247
chr1	152010001	152042000	64	0.406689599066063
chr1	152162001	152217000	110	0.63714780872113
chr1	152644001	152646500	5	0.0256517311138700
chr1	152646501	153175500	1055	1.16215298773704
chr1	153175501	153300500	250	0.505225723243382
chr1	153300501	153302500	4	0.00390625
chr1	153302501	153563500	517	0.661356471543835
chr1	154177501	154477500	599	1.02129524962519
chr1	154477501	154487000	19	0.065670989341202
chr1	154487001	154877500	776	1.01438126138374
chr1	154877501	154949000	143	0.438728398845976
chr1	154949001	154989000	80	0.939653003751298
chr1	154989001	155075500	173	1.34257250278026
chr1	155075501	155151500	152	0.204972177544343
chr1	155151501	155761000	1201	1.37392190275492
chr1	157198001	157200000	4	0.0128909285783357
chr1	158090501	158100000	19	0.151784881111001
chr1	158100001	158158500	117	1.24134144531172
chr1	158158501	158175000	33	0.122249460200369
chr1	158175001	158209000	68	1.13595052396747
chr1	158209001	158210500	3	0.00390625
chr1	159256501	159439000	365	0.965668551631178
chr1	159760501	159762500	4	0.00390625
chr1	178401001	178508000	214	0.785999336637035
chr1	179147501	179192500	90	0.640690720337232
chr1	182272001	182273500	3	0.00703029040375983
chr1	184542501	184544000	3	0.00390625
chr1	185851501	185853250	3	0.00390625
chr1	189261501	189263000	3	0.0113733415623357
chr1	192339001	192340500	3	0.00390625
chr1	196034501	196037500	6	0.0375017050291867
chr1	196146501	196157500	22	0.189661663506341
chr1	199105501	199203500	195	1.02292473639778
chr1	199203501	199721500	1025	0.608529876236794
chr1	199721501	199884500	326	1.12124379403250
chr1	199884501	199886500	4	0.00390625
chr1	199886501	199978500	183	0.985685972558852
chr1	200124001	200134500	21	0.436937852840753
chr1	200239001	200395500	313	0.844927816449351
chr1	200395501	200431000	68	0.103392253271721
chr1	200431001	200481500	98	0.864477308230228
chr1	200858501	200881000	45	0.342102369078777
chr1	201262001	201401500	279	0.752310431522837
chr1	201401501	201412000	21	0.0518181025928397
chr1	201412001	201864000	896	1.16360387017668
chr1	201864001	201866000	4	0.0216678527208714
chr1	202308501	202397500	178	0.52300621661139
chr1	202397501	202594000	392	1.12388934590813
chr1	202594001	202599500	11	0.0938239467496793
chr1	202853501	202855500	4	0.00642182915609084
chr1	202855501	203277500	844	1.16030171476077
chr1	203277501	203310500	66	0.246284885928215
chr1	203446501	203447500	2	0.020799605850646
chr1	203482501	203589000	213	0.80435261553484
chr1	203672001	203773000	202	0.507718241561835
chr1	203773001	203784500	23	0.945860940021167
chr1	203803501	203828500	50	0.516736249949588
chr1	203894501	203916500	44	0.37586852105222
chr1	204030501	204050000	39	0.568290301684394
chr1	204156501	204188000	63	0.461723158466091
chr1	204300501	204309250	5	0.0279230433387884
chr1	204709001	204748500	79	0.475296604422966
chr1	204748501	204978000	458	1.22442125987330
chr1	205991501	205993000	3	0.00787502380558817
chr1	206043501	206492500	898	1.20121966636483
chr1	207413001	207414500	3	0.00390625
chr1	207865501	207868000	5	0.0128570190750302
chr1	208148501	208152500	8	0.0331166373539775
chr1	208472501	208474500	4	0.0779449843099934
chr1	208491001	208493500	5	0.00774563911398675
chr1	209718001	209953000	470	1.03447587463018
chr1	210754001	210755500	3	0.00390625
chr1	212846001	212848500	5	0.00390625
chr1	217222501	217224000	3	0.00925083944005539
chr1	218923001	219026000	206	1.08252474251064
chr1	219026001	219027500	3	0.00390625
chr1	219117001	219135000	36	0.269657487798054
chr1	220708001	220728000	25	0.115079279598941
chr1	220728001	220792500	97	1.20923949102290
chr1	221256501	221803000	1032	1.33487069587571
chr1	221803001	221839500	6	0.00390625
chr1	221839501	221872500	16	1.24039533049058
chr1	221872501	221874000	3	0.262520137688153
chr1	221966001	222020000	108	0.859637306947195
chr1	222201751	222205250	4	0.0168407476625284
chr1	222205251	222266000	79	1.19416318707459
chr1	222266001	222271500	10	128.979681332545
chr1	222870001	222871500	3	0.00271205095510133
chr1	223715001	223730500	31	0.271834410850435
chr1	224050251	224201000	301	0.729763044896567
chr1	224364001	224391000	53	0.492535630704828
chr1	224802501	224883500	162	0.824733548610081
chr1	224883501	224914500	62	0.207833482514291
chr1	224914501	224990000	151	1.34882202552041
chr1	224990001	224993000	6	0.00827399614078939
chr1	225139501	225150000	21	0.249238699616563
chr1	225150001	225214500	122	1.31640188735435
chr1	225214501	225220500	12	0.0643730216353887
chr1	225220501	225233500	25	0.688534094537921
chr1	225233501	225240000	13	0.0132239776348359
chr1	225240001	225243000	6	0.54480052548176
chr1	225744501	225765500	21	0.364376039706128
chr1	225794501	225801500	14	0.0170179373881717
chr1	225983001	225988500	11	0.00999484562922833
chr1	225988501	226047000	117	0.276394344281962
chr1	226047001	226053000	12	0.0290604328088442
chr1	226053001	226098500	91	1.38558959366683
chr1	226098501	226100500	4	0.00390625
chr1	226100501	226137500	74	1.17715149354171
chr1	226137501	226160750	46	0.0311008969820723
chr1	226160751	226168000	14	1.00249844577676
chr1	226168001	226182000	28	0.0364484178058896
chr1	226182001	226193500	23	0.934003589806141
chr1	226193501	226205000	23	0.0372271762633085
chr1	226205001	226258500	89	0.693034942825207
chr1	226258501	226273500	30	0.064771366878167
chr1	226273501	226291000	35	0.662641286578891
chr1	226291001	226294500	7	0.00702347147649844
chr1	226294501	226313000	37	0.590373553220609
chr1	226313001	226321000	16	0.0118226724838167
chr1	226327001	226338500	23	0.0873589907946536
chr1	226338501	226351000	25	0.818355725534041
chr1	226351001	226364000	26	0.0603835756639442
chr1	226394001	226418000	48	0.0255594393299307
chr1	226418001	226427000	18	0.513985654847385
chr1	226427001	226431500	9	0.00847835446782662
chr1	226431501	226460000	57	1.35266069946186
chr1	226460001	226461000	2	0.275075584894104
chr1	226461001	226470000	18	0.0241756753110222
chr1	226470001	226526000	111	0.81416888932779
chr1	226526001	226545000	38	0.0295745494420134
chr1	226545001	226550000	10	0.492638061259501
chr1	226558001	226560000	4	0.583498155281867
chr1	226560001	226573500	26	0.0381916219255136
chr1	226573501	226587000	25	1.2217931016735
chr1	226587001	226597500	21	0.00882982156987395
chr1	226597501	226614500	34	0.204518038548531
chr1	226614501	226632500	36	0.0114207404550683
chr1	226632501	226671500	78	0.336575017319196
chr1	226671501	226854000	286	0.872544127357863
chr1	229539501	229541000	3	0.00582914498192984
chr1	232416501	232418000	3	0.00374452905661319
chr1	241279501	241288500	14	0.0324126322994453
chr1	243915001	243919500	9	0.0721128414698598
chr1	244736501	244754500	36	0.0348113120265831
chr1	245012501	245029500	34	0.4037684249059
chr1	245315001	245320500	11	0.0229923860391933
chr1	245320501	245343500	46	1.26470420496997
chr1	245343501	245350500	9	0.00677013351001304
chr1	246394001	246395500	3	0.00477262930341211
chr1	247065501	247249719	257	1.08327535159503
chr2	1	1458500	2857	1.27836516412899
chr2	1458501	1827000	723	0.647521499427212
chr2	1827001	2553000	1434	1.37239901922782
chr2	2553001	2554500	3	0.00390625
chr2	2554501	2618000	127	1.09353545748463
chr2	2618001	2862500	486	0.502919709822242
chr2	2862501	3706000	1563	0.937116294468224
chr2	6101501	6103000	3	0.00912790821420847
chr2	8566001	8718000	303	0.544498507668053
chr2	8718001	8743500	51	1.00291545986912
chr2	9151501	9210000	117	0.692026888714591
chr2	9747001	9809000	124	1.08305011423752
chr2	9809001	9872500	127	0.333440210820827
chr2	10064001	10292000	456	0.606466558405271
chr2	10292001	10299000	14	0.0243792913337449
chr2	10299001	10490500	381	0.506979739895015
chr2	10490501	10494000	7	0.00494607557735675
chr2	10494001	10618500	248	0.712025097798536
chr2	10818001	10836500	37	0.167786668962711
chr2	10886001	10893500	15	0.114760653999146
chr2	10893501	10969000	149	1.12943402555074
chr2	10969001	10983500	29	0.128790670982175
chr2	10983501	11228000	474	0.924150678054395
chr2	11619001	11924000	607	1.12318844589471
chr2	14689501	14693000	7	0.0181184079158343
chr2	15699501	16298500	1084	1.18230315075845
chr2	19409501	19425000	31	0.109446672641437
chr2	20231001	20289500	117	0.220568702503122
chr2	20289501	20309000	39	1.00437637572139
chr2	20435001	20510000	150	1.22833152952586
chr2	20510001	20512000	4	0.00617005899883742
chr2	20512001	20575000	126	1.03849912455161
chr2	20575001	20728000	306	0.478138340206028
chr2	20728001	20740000	24	0.094909742635126
chr2	22779501	22780500	2	0.00281490119709253
chr2	22780501	22784000	7	1.02476989578761
chr2	23403501	23427000	47	1.05175596476070
chr2	23427001	23428500	3	0.0191886895581262
chr2	23428501	23553000	243	1.32813334409185
chr2	23553001	23763500	421	0.571569167707018
chr2	23763501	23766000	5	0.00536688243263641
chr2	23766001	23781000	30	0.427975465826945
chr2	24092501	24097500	10	0.20545580521893
chr2	24097501	24100500	6	0.0065968819329983
chr2	24895001	24955500	121	0.567896529350899
chr2	24955501	25278000	645	1.27659420153186
chr2	25278001	25458000	360	0.697613565721825
chr2	25611001	25613000	4	0.0160353538487349
chr2	26248501	26265500	34	0.257295833463627
chr2	26525001	26820500	591	0.530343870684108
chr2	26820501	27022000	403	1.23670379553180
chr2	27022001	27025000	6	0.0244334263477685
chr2	27025001	27155500	261	1.18895985204440
chr2	27155501	27164000	17	0.088412857499535
chr2	27164001	27461500	592	0.91586064286245
chr2	28395001	28426000	62	0.772817677501128
chr2	28426001	28440500	29	0.133730458802224
chr2	28440501	28720000	558	0.895521515842564
chr2	29053001	29150000	194	0.497200619821392
chr2	29291001	29328500	75	0.463647409693433
chr2	29996501	29998000	3	0.00390625
chr2	31310001	31338500	57	0.46461254049661
chr2	31338501	31466000	255	1.33774209149927
chr2	38155001	38157500	5	0.00390625
chr2	39919001	39920500	3	0.00425477925564656
chr2	42126501	42140500	28	0.294165507946544
chr2	42834001	43316000	954	0.754294598530419
chr2	43918501	43920000	3	0.0421565320287103
chr2	43920001	43932000	24	1.34322408108286
chr2	43932001	43934500	5	0.0118054758132604
chr2	45008501	45036500	56	0.275667290767228
chr2	45036501	45081000	89	1.26120255691243
chr2	45081001	45095500	29	0.134204039316007
chr2	45730501	45733500	6	0.0230242823580434
chr2	46377001	46380000	6	0.0411432622517392
chr2	46458501	46464000	11	0.132273870170743
chr2	46697001	46698000	2	0.0973820715001096
chr2	46779001	46780500	3	0.395596070272495
chr2	46860501	47062000	400	1.16723900585711
chr2	47062001	47165000	206	0.377565801028394
chr2	48236001	48237500	3	0.00390625
chr2	53634001	53636000	4	0.0161872306806253
chr2	55905501	55907000	3	0.00390625
chr2	56955001	56956500	3	0.00792540293259172
chr2	57165001	57166000	2	0.00390625
chr2	57225501	57228000	5	0.0254057699941179
chr2	57297501	57298500	2	0.0276821536861284
chr2	57478001	57479000	2	0.00390625
chr2	57930001	57931500	3	0.00390625
chr2	63128001	63140500	25	0.0974023236381827
chr2	69386001	69388500	5	0.0218852094284108
chr2	70968001	71089500	243	0.60144303260378
chr2	71534001	71580500	93	0.850686815762723
chr2	71580501	71588000	15	0.0714065387901232
chr2	71588001	71631500	86	0.991579259136154
chr2	71631501	71651000	39	0.229457680000407
chr2	71651001	71656000	10	0.0139964037742463
chr2	71656001	71696000	80	0.408242984797534
chr2	71696001	71765500	139	1.05716458453372
chr2	71765501	71767000	3	0.00390625
chr2	71767001	71780500	27	0.672170904124838
chr2	71780501	71787000	13	0.0657757680606897
chr2	71787001	71866000	156	1.23046191116901
chr2	71866001	71880000	28	0.173751820621362
chr2	71880001	72160000	536	1.09581176644769
chr2	72160001	72166500	13	0.090565161940789
chr2	72166501	72211500	90	0.897572263479483
chr2	72211501	72231500	40	0.0393497969094754
chr2	72231501	72240500	18	0.464033221199448
chr2	72967501	72969000	3	0.0103451616595765
chr2	72969001	72996000	54	0.966137210623107
chr2	72996001	73055000	118	0.299286684761525
chr2	73063001	73082000	38	0.373712312158735
chr2	73082001	73151000	138	1.32262126279038
chr2	73151001	73170500	39	0.164208418840516
chr2	73170501	73313500	282	1.02491196890794
chr2	73313501	73315500	4	0.0118546756441688
chr2	73335501	73347500	24	0.142783383523085
chr2	73347501	73372000	49	1.05314201845767
chr2	73372001	73374500	5	0.0100121803919880
chr2	74494501	74641500	294	0.57200513360239
chr2	75280001	75281500	3	0.00390625
chr2	78226001	78227500	3	0.00390625
chr2	80383001	80384500	3	0.00390625
chr2	81275001	81277000	4	0.00280205307863568
chr2	85213501	85510000	592	1.18657229240636
chr2	85510001	85519500	19	0.132283039014524
chr2	85519501	85740000	437	1.21646937463653
chr2	85740001	85749500	19	0.106328481586183
chr2	85749501	85830000	161	1.02327931653677
chr2	85830001	85877500	95	0.269807059126107
chr2	87487001	87494750	10	0.00627486440845137
chr2	87494751	87500500	10	0.454452054289631
chr2	87500501	87512250	16	0.018849891113403
chr2	87512251	87825500	294	0.754556062423183
chr2	88845001	88846500	3	0.00543162652655644
chr2	88846501	88888000	80	2.76274038822210
chr2	88888001	88894000	12	0.306275102867995
chr2	89377501	89410500	66	3.09641748316792
chr2	89913501	90459000	35	0.523332586656934
chr2	90459001	90980000	42	61.6103147121048
chr2	90980001	90999000	38	8.28843659921559
chr2	91000501	91060000	115	7.46892183516857
chr2	91060001	91123000	59	0.406126198178118
chr2	91123001	91204250	151	6.2662398841184
chr2	91204251	91206750	4	3.40675925429364
chr2	91206751	91212000	10	0.446551972479549
chr2	91212001	91316500	140	2.88946020384204
chr2	91316501	91323500	14	0.904755576593483
chr2	91323501	91328000	9	0.0474154158765853
chr2	91392501	91397000	9	0.0382843878584994
chr2	91532001	91538000	12	0.05384290274703
chr2	91631001	91669000	69	43.9380823346543
chr2	91669001	93189500	27	299.289944921758
chr2	94789501	94794000	9	0.0272047051030039
chr2	94794001	94816500	45	1.22697002138746
chr2	94816501	94819500	6	0.0197541557474705
chr2	94886501	94888000	3	0.0100434587635324
chr2	94898501	94910500	24	0.139081265073104
chr2	94910501	94925000	29	3.11687435642185
chr2	95009501	95092000	165	0.43169970139326
chr2	95296501	95360000	127	0.0731296364405481
chr2	95360001	95361500	3	0.212848672880156
chr2	95361501	95373000	23	1.11434812156371
chr2	95373001	95376500	7	0.29217405947586
chr2	95376501	95381000	9	0.0160575989849448
chr2	95381001	95403500	45	0.736062409357455
chr2	95403501	95421500	36	0.0727908035053896
chr2	95421501	95781000	481	1.35735679722908
chr2	95781001	95829500	47	0.228093936403366
chr2	95829501	95861500	56	1.36329710056173
chr2	95861501	95865000	7	0.00390625
chr2	95865001	95867500	5	0.969625805405944
chr2	95881001	95890500	17	4.94578662777298
chr2	95952001	95986500	58	3.97099350176123
chr2	96017751	96051500	61	1.14179211143735
chr2	96051501	96069750	9	0.00659185397893
chr2	96069751	96128000	77	0.686104388756261
chr2	96128001	96188500	121	0.132668704906136
chr2	96188501	96531000	669	1.22969454846272
chr2	96531001	96533500	5	0.00390625
chr2	96533501	96579000	91	0.504875648798343
chr2	96579001	96584500	11	0.0108061767891482
chr2	96713501	96729000	31	0.0996283402824634
chr2	96729001	96886500	314	0.920251435383023
chr2	96886501	96915000	57	0.105703862501693
chr2	96915001	96978000	126	0.622911883249933
chr2	96978001	96981000	6	0.0126571815740677
chr2	96981001	97003000	44	0.627375023440249
chr2	97142001	97144000	3	0.00390625
chr2	97503501	97528500	37	0.219836066401665
chr2	97584501	97596000	9	0.117962482973299
chr2	97596001	97608250	15	0.00502521138595997
chr2	97608251	97714500	208	0.94763277377333
chr2	97714501	97723000	17	0.0234706238584520
chr2	97723001	97725000	4	1.01931502968036
chr2	98100001	98997000	1778	1.31457823119512
chr2	106469501	106471500	4	0.00884820177130605
chr2	107809251	107815250	7	0.047244821022848
chr2	108874501	109356500	948	1.19805986588965
chr2	109356501	109644000	292	0.658657331959377
chr2	109728001	109729500	3	0.587841859373884
chr2	109729501	109730500	2	0.0202715469879346
chr2	109784501	109786500	4	0.00390625
chr2	109845501	110172750	22	0.0753525424261058
chr2	110215501	110219000	7	0.0569010860812774
chr2	110519501	111079750	24	0.290015115471636
chr2	111591001	111597500	13	0.0398659262644147
chr2	111733751	112223250	612	1.10381622731105
chr2	112655501	112661500	12	0.185797114319269
chr2	112906501	112912000	10	0.0446034773717812
chr2	113196001	113202000	12	0.0101886025648465
chr2	113631001	113751000	240	0.696454013175051
chr2	113751001	113753000	4	0.00390625
chr2	113753001	113766000	26	0.748409615796917
chr2	113973001	113978750	11	0.0135778607034907
chr2	114068001	114071250	3	0.0061572420525044
chr2	114071251	114150500	106	0.95125233825896
chr2	119281001	119307000	52	1.35481888311971
chr2	119307001	119334000	54	0.245211747191208
chr2	119443001	119500500	107	0.824676384417871
chr2	119591501	119739500	296	0.650535638572041
chr2	119904001	119916500	25	0.245194750997138
chr2	119916501	119947500	61	1.24919612565338
chr2	119947501	119958500	22	0.187830076532465
chr2	119958501	120214500	512	1.37258928731805
chr2	120677501	121771000	2183	0.649724494196744
chr2	127129001	127359500	461	0.948815839828496
chr2	127359501	127366500	14	0.101138206123173
chr2	127366501	127519000	304	1.04840780562609
chr2	127519001	127581000	124	0.0610696759436904
chr2	127890001	127903000	26	0.158515959021299
chr2	127903001	127914000	22	0.871939535415878
chr2	128038001	128096000	116	0.509410287454145
chr2	128096001	128116500	41	0.0128436583121817
chr2	128116501	128139000	45	0.111460157325488
chr2	128145501	128155500	20	0.138475245371248
chr2	128682001	128683500	3	0.00390625
chr2	128683501	128734500	102	1.24694687343543
chr2	128734501	128802000	135	0.0768772212159756
chr2	128802001	129106000	604	0.555130936736353
chr2	129106001	130181500	2109	1.30125165642422
chr2	130181501	130270000	177	0.61681082935424
chr2	130270001	130272500	5	0.00490680617634191
chr2	130272501	130382500	219	0.951648035261894
chr2	130382501	130389500	14	0.0128063219943362
chr2	130389501	130511000	239	1.30776199254904
chr2	130511001	130523750	14	0.259139348422983
chr2	130523751	130528250	8	0.00390625
chr2	130528251	130534000	7	0.509869519523937
chr2	130534001	130541500	10	0.00496083950948709
chr2	130541501	130601500	36	0.98145906385348
chr2	130601501	130603500	4	0.00783473394903122
chr2	130609501	130619500	19	0.00737879013911915
chr2	130619501	130625500	12	0.905382922766993
chr2	130625501	130637500	23	0.038151933938713
chr2	130637501	130655000	35	1.02747265588821
chr2	130655001	130660000	10	0.0225082858384314
chr2	130660001	130671500	23	0.637236142285248
chr2	130671501	130674000	5	0.00390625
chr2	130674001	130704000	55	1.00716496234914
chr2	130704001	130705500	3	0.00390625
chr2	130705501	130737500	61	1.26382788256135
chr2	130737501	130743500	12	0.025191834588551
chr2	130757751	130761500	7	0.0329654823222997
chr2	130775001	130777000	4	0.00390625
chr2	130777001	130901000	211	0.896515231916046
chr2	130901001	130930000	14	0.0254040090613638
chr2	130930001	130982000	16	0.764506143442786
chr2	130982001	131060250	11	0.0226726997447348
chr2	131138501	131145250	11	0.00921691716364046
chr2	131145251	131165250	8	0.926588061890371
chr2	131165251	131168500	3	0.00409052008456054
chr2	131200501	131204000	7	0.0161760144350215
chr2	131204001	131234000	60	1.03828319718074
chr2	131234001	131243000	18	0.0593338825594074
chr2	131243001	131271500	57	1.34704682357967
chr2	131271501	131273500	4	0.00390625
chr2	131273501	131293000	39	0.964731915555852
chr2	131293001	131328000	70	0.0854071107674934
chr2	131328001	131505500	339	1.24091130369242
chr2	131505501	131520500	30	0.0466557918958541
chr2	131626501	131631500	10	0.0143480650359519
chr2	131675001	131677500	5	0.00390625
chr2	131677501	131745500	44	0.999584198161219
chr2	131745501	131762000	21	0.039860400056593
chr2	131860501	131870000	18	0.0702674327361636
chr2	131870001	131964000	184	1.17007418304877
chr2	131964001	131967500	7	0.0122209478978097
chr2	131967501	131983000	31	0.996885697220376
chr2	131983001	131994000	22	0.0535637211313508
chr2	131994001	132001500	15	0.916749830940759
chr2	132001501	132011500	18	0.0165136174516084
chr2	132017501	132019500	4	0.0113041787958635
chr2	132063001	132066000	6	0.0224755464068959
chr2	132108001	132111000	6	0.0145958293620693
chr2	132131001	132133500	5	0.00390625
chr2	132145501	132148000	5	0.00390625
chr2	132148001	132236250	169	1.28940009956354
chr2	132236251	132241000	4	0.00390625
chr2	132241001	132274250	51	1.14957452770743
chr2	132274251	132277000	5	0.00390625
chr2	132277001	132295500	31	0.993230176832812
chr2	132295501	132297500	4	0.00390625
chr2	132301501	132310500	18	0.0101491308951076
chr2	132636001	132637250	2	0.00390625
chr2	132682501	132694500	24	8.82930573196824
chr2	132694501	132696500	3	0.283830198464879
chr2	132696501	132705500	18	11.5482312706900
chr2	132711001	132721500	21	34.6792309390330
chr2	132721501	132733000	23	8.58310709737312
chr2	132733001	132743000	19	60.1878342584519
chr2	132743001	132747500	9	270.184293622711
chr2	132747501	132752500	10	66.3396731962837
chr2	132752501	132838000	169	3.09405748263437
chr2	132890001	132892000	4	0.0860846607581537
chr2	133142501	133145000	5	0.0155936233145045
chr2	134915501	134945000	59	0.509516227359904
chr2	136590501	136592000	3	0.00390625
chr2	140464501	140467500	6	0.0133104208735382
chr2	148646001	148647500	3	0.00626834369204126
chr2	153760001	153763000	6	0.0120168285149948
chr2	171276501	171282500	12	0.0550428888458412
chr2	171335001	171336500	3	0.413569013086884
chr2	171378501	171380500	4	0.748254004572171
chr2	171380501	171389000	17	0.158022292329504
chr2	172651501	172683500	64	0.396117405462485
chr2	174899001	174911000	24	0.204773367781302
chr2	176639501	176752000	225	0.47983157451362
chr2	176761001	176763000	4	0.292843139170138
chr2	176842001	176843000	2	0.0068106112463833
chr2	176884001	176885000	2	0.375009747321455
chr2	176974001	176975750	3	0.304792646170531
chr2	176975751	176979000	6	0.0133085757852929
chr2	188129001	188130500	3	0.00390625
chr2	192767001	192769000	4	0.0149273305288239
chr2	195556001	195557500	3	0.00390625
chr2	198278001	198280000	4	0.0193503034364904
chr2	200028501	200044500	32	0.142052881345202
chr2	202607501	202609500	4	0.0168337452486839
chr2	204795501	204797000	3	0.0113970163679043
chr2	208197501	208199500	4	0.0220374330980919
chr2	208284001	208285500	3	0.232805976481857
chr2	208340001	208341500	3	0.00390625
chr2	218358001	218609000	502	0.861665603649354
chr2	218637001	218644000	14	0.397933703443064
chr2	218830501	218966000	271	1.11419365081933
chr2	218966001	218979500	27	0.265116800120973
chr2	218979501	219009000	59	1.06932470494313
chr2	219444001	219471500	55	0.413368396823858
chr2	219554001	219557000	6	0.0497279235108612
chr2	219557001	219627500	141	0.649229292835397
chr2	219627501	219634000	13	0.0483278960909573
chr2	219732501	219789000	113	1.29244241281422
chr2	219789001	219876000	174	0.561594222947355
chr2	219876001	219990000	228	1.18945442938328
chr2	219990001	220149000	318	0.246131293334353
chr2	220149001	220200000	102	1.09156648159474
chr2	220200001	220214000	28	0.139206646477449
chr2	221939001	221941500	5	0.00390625
chr2	222144001	222147000	6	0.0209225136655232
chr2	222868001	222886000	36	0.376624824326632
chr2	223778001	223779500	3	0.0105106813165768
chr2	227368001	227372500	9	0.00470333562375361
chr2	230315501	230316500	2	0.00361171557640826
chr2	230878501	230881000	5	0.0136571475300127
chr2	231394501	231401000	13	1.05694477619310
chr2	231401001	231402500	3	0.0325906062602951
chr2	231437001	231450500	27	0.121784294663600
chr2	231450501	231497500	94	0.91770349046555
chr2	231497501	231514500	34	0.181255917377251
chr2	231514501	231630500	231	1.04138245080425
chr2	231754001	231758500	9	0.884172641792053
chr2	231758501	231759500	2	0.00390625
chr2	231926251	232238000	620	0.858208443350569
chr2	232238001	232290000	104	0.228584581626736
chr2	232399501	232401500	3	0.00390625
chr2	232401501	232497500	178	0.955614069597132
chr2	232497501	232500500	6	0.0264149776603248
chr2	232500501	232506500	12	0.544989371678525
chr2	232506501	232508500	4	0.00936438522820314
chr2	232891501	232962000	132	0.140710315323271
chr2	232979001	232983500	9	0.00734053026738684
chr2	232983501	232988000	9	1.30495494768896
chr2	232988001	232994500	13	0.0118398942042298
chr2	233005001	233023000	36	0.0332408250264753
chr2	233023001	233028500	11	0.933097666696997
chr2	233028501	233033500	10	0.0185337676412523
chr2	233033501	233049500	32	1.17470621910894
chr2	233049501	233060500	22	0.015355507452711
chr2	233060501	233118000	115	0.210983195486667
chr2	233160001	233271000	221	0.942849887027405
chr2	233442001	233444000	4	0.496374187720154
chr2	233444001	233458000	28	0.0296361119743597
chr2	233458001	233630000	341	0.89614245923412
chr2	233630001	233637500	15	0.0493570507020744
chr2	233637501	234009000	703	1.19855822860499
chr2	234009001	234054500	91	0.349557089443316
chr2	234366001	234405000	78	0.269060031195949
chr2	235547001	235626500	158	0.64550492142168
chr2	236064501	236328500	527	0.89421893484786
chr2	236328501	236729500	802	1.28698924730127
chr2	236729501	236742500	26	0.0764892069423099
chr2	236742501	238045000	2574	1.28806018018981
chr2	238045001	238048500	7	0.0178528721214421
chr2	238048501	238116500	136	0.752675543390527
chr2	238116501	238118500	4	0.00390625
chr2	238118501	238171500	105	0.546237399387903
chr2	238436001	238488000	104	0.288731416690347
chr2	238488001	238665000	354	1.23285232546381
chr2	238665001	238670000	10	0.752519045183301
chr2	238670001	238682500	25	0.0239355704490909
chr2	238682501	238693000	21	0.707842357124675
chr2	238693001	238742000	98	0.0525596689857347
chr2	238794001	238896000	203	0.565186926586199
chr2	238896001	238996000	198	1.3464867190335
chr2	238996001	239001000	10	0.0214363041310089
chr2	239001001	239070000	138	1.20113640704791
chr2	239070001	239148500	157	0.450125748954727
chr2	239148501	239419500	535	1.04239350512505
chr2	239419501	239650500	334	0.50582140697202
chr2	239650501	239656500	11	0.0267391979083122
chr2	239656501	239681000	48	0.385285554179204
chr2	239681001	239700000	38	0.0747646442601013
chr2	239700001	239961500	518	0.586051762442118
chr2	239961501	239980500	38	0.118503370641081
chr2	239980501	240048500	135	1.04826247551693
chr2	240048501	240052000	7	0.0129320966047864
chr2	240052001	240197500	290	0.302288918958340
chr2	240197501	240199000	3	0.00390625
chr2	240199001	240261000	123	0.859160754947185
chr2	240261001	240263500	5	0.00498358620695306
chr2	240263501	240306000	84	0.776791866487475
chr2	240306001	240323500	35	0.0282794917121596
chr2	240323501	240367500	88	0.218802329027408
chr2	240367501	240499000	211	0.792399568652239
chr2	240499001	240552500	107	0.295944797384952
chr2	240552501	240693500	280	1.29100984284336
chr2	240693501	240698000	9	0.0456260003329538
chr2	240712001	240726500	29	0.591971653778433
chr2	240726501	240758500	64	0.0698159268061147
chr2	240758501	240796500	76	0.603572926593097
chr2	240796501	240804500	16	0.0352337050092345
chr2	240804501	240835500	62	0.523659160366226
chr2	240835501	240848500	26	0.0245982586718334
chr2	240848501	240875500	54	1.22782078701725
chr2	240875501	240889000	27	0.0800031158833921
chr2	240889001	240934000	90	0.561321801825897
chr2	240934001	240965500	63	0.0549437808376779
chr2	240965501	240971500	12	1.23319419209977
chr2	240971501	240991000	39	0.0227482598592437
chr2	240991001	240999500	17	1.18410744832709
chr2	240999501	241002000	5	0.00612276912979106
chr2	241002001	241017500	31	0.560466481167547
chr2	241017501	241057500	80	0.0247934010877703
chr2	241057501	241153500	181	0.475955962352029
chr2	241153501	241157500	8	0.0630089247309823
chr2	241157501	241167500	20	0.00852727205151566
chr2	241167501	241181500	28	0.382809887918174
chr2	241181501	241194500	26	0.0230210907359947
chr2	241194501	241211500	34	0.655969208150541
chr2	241211501	241236500	47	0.0436431789201194
chr2	241236501	241262500	52	1.27226570480146
chr2	241262501	241292000	29	0.0602999242496359
chr2	241292001	241299500	15	1.20338643550021
chr2	241299501	241362500	126	0.0486269528543691
chr2	241362501	241371000	16	0.735756353254187
chr2	241371001	241387500	33	0.0490841145369044
chr2	241387501	241456500	138	0.492945480753539
chr2	241456501	241467500	22	0.0149853854171495
chr2	241467501	241475000	15	1.25101579091490
chr2	241475001	241523500	94	0.0321174241029332
chr2	241534001	241559500	50	0.100949103242603
chr2	241559501	241564000	9	1.26654646036976
chr2	241564001	241580000	26	0.0142885170234360
chr2	241580001	241662000	164	0.226047834177012
chr2	241662001	241774000	223	0.891248717102362
chr2	241774001	241805500	62	0.069516535765757
chr2	241805501	241829000	47	0.64425333259822
chr2	241903001	241904500	3	0.0829048320002557
chr2	241942501	241945000	5	0.0566767168915141
chr2	242044501	242078000	67	0.619896816453428
chr2	242078001	242089500	23	0.0279850473700801
chr2	242089501	242148500	116	0.634107787564448
chr2	242148501	242153500	10	0.008083523517252
chr2	242153501	242352500	397	0.689489267393017
chr2	242352501	242366500	24	0.0331855731145139
chr2	242382001	242384000	4	0.671007129332455
chr2	242384001	242412000	49	0.052041270727928
chr2	242412001	242413500	3	0.254546299941155
chr2	242433501	242437500	8	0.670495706957453
chr2	242437501	242473500	66	0.0711200426715207
chr2	242473501	242611500	268	0.557753667488177
chr2	242611501	242614000	5	0.00390625
chr2	242614001	242638000	48	0.439063040093325
chr2	242638001	242951149	160	1.26216454250059
chr3	213501	215000	3	0.128345089110354
chr3	389501	390500	2	0.0233295129704986
chr3	587001	638500	99	6.17697289476057
chr3	5300251	5302500	4	0.0175559028251510
chr3	8784001	8786000	4	0.0136249996211502
chr3	9696501	9962500	532	0.874784764905822
chr3	9962501	9966500	8	0.0229334942917106
chr3	9966501	10337500	738	1.32712107897653
chr3	10337501	10519500	362	0.554054576738282
chr3	10519501	10524000	9	0.0142420437517998
chr3	10524001	10531500	15	0.438971748992880
chr3	10531501	11108000	1151	0.998407031607885
chr3	11108001	11109500	3	0.00390625
chr3	11109501	11203000	186	1.17316017321074
chr3	11550501	11587000	73	0.495240086061811
chr3	11915001	11933000	36	0.222226073295424
chr3	12812501	12832000	39	0.675346593289441
chr3	12832001	12834500	5	0.0122514812734730
chr3	12834501	12920000	168	0.73062346817196
chr3	12920001	12962000	84	0.0920907459668499
chr3	12962001	13008000	92	0.489336905773516
chr3	13008001	13010500	5	0.0079078433078059
chr3	13010501	13029500	38	0.69409257450074
chr3	13029501	13037000	15	0.0227640332174256
chr3	13037001	13438000	801	0.424401011550091
chr3	13438001	13495500	115	1.24271890071068
chr3	13495501	13515000	39	0.405591690287863
chr3	13515001	13536500	43	0.0743512083881358
chr3	13536501	13586000	99	0.47539544985016
chr3	13586001	13591500	11	0.0163507429380850
chr3	13591501	13732500	277	0.408158101881125
chr3	13783501	13897500	227	0.45980689335645
chr3	13897501	14140500	465	1.35698051018114
chr3	14140501	14156500	32	0.239450607351999
chr3	14156501	14349000	385	1.29800865218896
chr3	14349001	14620000	542	0.523477705376505
chr3	14773501	14940500	334	0.829262063756145
chr3	25690001	25691500	3	0.0055727301098804
chr3	26639001	26642000	6	0.0162007004417337
chr3	27737501	27739000	3	0.0109950654322297
chr3	32077501	32082500	10	0.0252687831256813
chr3	33042001	33044000	4	0.0150134567863623
chr3	37876501	37877500	2	0.00379206655314874
chr3	38001001	38048500	95	0.161914040434588
chr3	38048501	38111000	122	1.29755887461518
chr3	38111001	38114500	7	0.0419176021009195
chr3	38114501	38117000	5	0.873512346556218
chr3	38124501	38158500	68	0.180328583683853
chr3	38291001	38294000	6	0.00766339826760645
chr3	38294001	38489000	378	1.2076479954433
chr3	38489001	38496500	15	0.125216796279337
chr3	38558001	38668000	220	0.443283018126409
chr3	39114001	39124500	21	0.0773475819024094
chr3	39124501	39150500	52	1.07601635020848
chr3	39150501	39171500	42	0.231695190123936
chr3	39200501	39204500	8	0.00831251065447608
chr3	39204501	39210500	12	0.268445290471871
chr3	41564001	41565500	3	0.0108790772169907
chr3	42515501	42562000	93	0.309004552858599
chr3	42666501	42684000	35	0.0657119698173444
chr3	42684001	42713500	59	0.730724761112293
chr3	42713501	42730000	33	0.0977608066848727
chr3	44011501	44016500	10	0.104212482636807
chr3	44426001	44437500	23	0.081491872998162
chr3	45606501	45612500	12	0.0704527582559232
chr3	45762501	45764000	3	0.0108294215939338
chr3	46676001	46734500	117	0.119393814403323
chr3	46734501	46861500	234	1.33690782480451
chr3	46861501	46927000	131	0.094666644742311
chr3	46927001	46992500	130	0.938351270591931
chr3	46992501	47030000	75	0.0576474259142895
chr3	47421001	47441000	40	0.0766271787533223
chr3	47441001	47601500	320	1.30468361814781
chr3	47792001	47862500	141	1.2463419977943
chr3	47862501	47866500	8	0.0321018444115209
chr3	48414501	48448000	67	0.0883699697189861
chr3	48448001	48481000	66	1.1221768063771
chr3	48481001	48486000	10	0.0257836442807675
chr3	48486001	48529000	85	0.675112576550274
chr3	48529001	48534500	11	0.0336464941736396
chr3	48534501	48568500	68	0.844342360042772
chr3	48568501	48613500	90	0.0900643518711735
chr3	48613501	48644000	61	0.599154510669709
chr3	48644001	48677500	67	0.099407602448908
chr3	48677501	48691000	27	1.23396373867849
chr3	48691001	48695500	9	0.0542662866083537
chr3	49001501	49042000	81	0.172587513961057
chr3	49105501	49132500	54	0.385312261064342
chr3	49132501	49146500	28	0.0501989152676109
chr3	49146501	49183500	74	0.575464963750521
chr3	49183501	49190500	14	0.0434379551553405
chr3	49190501	49649000	916	1.19523972213008
chr3	49649001	49739000	180	0.091486329970991
chr3	49739001	49740500	3	0.378299296864236
chr3	49798501	49815000	33	0.325606182865157
chr3	49815001	49826500	23	0.0325883473299003
chr3	49826501	49841000	29	1.37316024987489
chr3	49841001	49843500	5	0.319369843986501
chr3	49843501	49852000	17	1.22306408595886
chr3	49852001	49857000	10	0.699017267799755
chr3	49868501	49924500	112	0.151511583368974
chr3	50133001	50631000	994	0.180791655960548
chr3	50631001	50673500	85	0.55206115629192
chr3	50816001	50819000	6	0.0252512742087307
chr3	51392001	51406500	29	0.232741437906730
chr3	51677001	51728500	103	0.224284216084467
chr3	51941501	52086000	289	0.169787246426816
chr3	52086001	52227500	283	0.694140686999278
chr3	52227501	52258500	62	0.107947370039170
chr3	52299001	52302000	6	0.0104990310594526
chr3	52302001	52332500	61	0.234116740004757
chr3	52332501	52337000	9	0.0129787927099054
chr3	52337001	52354000	34	1.18484636344810
chr3	52354001	52413000	118	0.077982812628738
chr3	52413001	52420000	14	0.64528124522589
chr3	52438001	52443500	11	0.862203306325488
chr3	52443501	52463500	40	0.0444614866959959
chr3	52463501	52497000	67	0.663744543042225
chr3	52497001	52546500	99	0.0425469639934178
chr3	52793001	52845500	105	0.152428016304864
chr3	52845501	52859500	28	0.673523411789834
chr3	53080501	53083000	5	0.00665382666854227
chr3	53083001	53156500	147	1.17641737723336
chr3	53156501	53208500	104	0.205641023101264
chr3	53208501	53231000	45	1.32381360247221
chr3	53231001	53271000	80	0.3279618707028
chr3	53808501	53856000	95	0.501353465572015
chr3	55491001	55499000	16	0.139922511987987
chr3	57907001	57969000	124	1.20873668701900
chr3	57969001	57970500	3	0.0109297180876465
chr3	57970501	58138500	336	1.34173522365787
chr3	58138501	58141000	5	0.0241321455640137
chr3	58572001	58626000	107	0.607813237239971
chr3	62328501	62339500	22	0.158406122202168
chr3	64645501	64647000	3	0.00390625
chr3	72467001	72473000	12	0.142111971764374
chr3	75458501	75460500	4	0.0497934573176896
chr3	75460501	75547500	174	1.08711156140222
chr3	75547501	75568000	41	0.231647015472593
chr3	75568001	75711000	279	1.27809936320305
chr3	75711001	75712500	3	0.00390625
chr3	75712501	75749000	73	1.10573065332027
chr3	75749001	75756000	14	0.0289318021265441
chr3	75766501	75886000	237	6.16456886686726
chr3	80182501	80184500	4	0.0162479329337232
chr3	83349501	83351000	3	0.00514397733027534
chr3	83535501	83536500	2	0.0257961576185131
chr3	84257001	84258500	3	0.0128570190750302
chr3	84888501	84889500	2	0.00298862997080868
chr3	90400501	90438500	75	4.94715808111067
chr3	90447001	90501000	97	5.27986118648513
chr3	90509001	90514500	11	5.73105205390527
chr3	90520501	90526000	11	4.88040204108889
chr3	90526001	90551250	48	10.5348655724039
chr3	90551251	90553500	3	2.69316010723098
chr3	90553501	90562500	18	12.0888072327787
chr3	90568501	90586500	36	12.1358226286348
chr3	90586501	95001000	25	5.86162226180688
chr3	98015001	98017000	4	0.016895700775601
chr3	98494001	98495500	3	0.00743526563096336
chr3	102588001	102590000	4	0.00580253888104526
chr3	106568001	106569500	3	0.0113002617448455
chr3	114133501	114135000	3	0.00390625
chr3	114472001	114481500	19	0.248910673372259
chr3	124100501	124365000	529	1.09353545748463
chr3	124403001	124404000	2	0.0986251910469504
chr3	124484001	124685000	402	0.7201653037994
chr3	124829501	124942500	226	0.928195108644738
chr3	126881501	126885500	8	0.074842419038683
chr3	126885501	126967500	163	1.16999308249743
chr3	126967501	126969000	3	0.00390625
chr3	127105001	127160500	100	0.67905484219202
chr3	127160501	127163000	5	0.0095803893230023
chr3	127163001	127303000	276	1.05401836177308
chr3	127303001	127317000	28	0.10289893816794
chr3	127317001	127326500	19	0.899690066938281
chr3	127326501	127338500	24	0.04646537946297
chr3	127338501	127541500	390	1.00242896028785
chr3	127541501	127568000	53	0.133397173198215
chr3	127568001	127615000	92	0.676705490912572
chr3	127615001	127626000	22	0.0506708556055942
chr3	127626001	127682500	113	0.831910366581485
chr3	127682501	127760500	154	0.155017178043590
chr3	127760501	127782500	44	0.638120151763102
chr3	127856001	127874500	37	0.170506660329220
chr3	127874501	128089000	412	1.34341030438751
chr3	128089001	128093500	9	0.0741607682753974
chr3	128093501	128158500	130	0.820002378765662
chr3	128158501	128186000	55	0.234100512831328
chr3	128186001	128225000	78	0.0139547491399859
chr3	128225001	128228500	7	0.610007971140145
chr3	128228501	128241500	26	0.0179024394765374
chr3	128241501	128266000	48	0.677785181283
chr3	128266001	128300000	68	0.173523143625185
chr3	128300001	128336000	72	1.00821267725124
chr3	128336001	128343000	14	0.0419408526009008
chr3	128343001	128409500	132	0.651844612870278
chr3	128409501	128413500	8	0.0137998844765844
chr3	128413501	128591500	356	0.85429130275884
chr3	128591501	128597500	12	0.0347558587068367
chr3	128597501	128773500	347	0.71345779801887
chr3	128773501	128793000	39	0.120299287253087
chr3	128793001	128869500	153	0.97806347344734
chr3	128869501	128882500	26	0.0558422158559782
chr3	128882501	128921000	74	0.540025710349042
chr3	128921001	129272500	703	1.33876245782000
chr3	129272501	129281500	18	0.062565016341741
chr3	129470501	129484500	28	0.344171609406799
chr3	129519001	129583000	127	0.496202187342909
chr3	129583001	129632000	98	0.0810918086127893
chr3	129632001	129687000	110	0.322528823268465
chr3	129687001	129699500	25	0.0450509081860493
chr3	129699501	129818000	237	0.849155103353566
chr3	129818001	129820000	4	0.00657041403382959
chr3	130046001	130056000	20	0.282711015053002
chr3	130056001	130108500	105	1.35999372980032
chr3	130108501	130112000	7	0.0286742587051878
chr3	130112001	130287000	342	1.13886757230557
chr3	130287001	130292000	5	0.00975799189298383
chr3	130292001	130329000	73	1.21385828475551
chr3	130329001	130330500	3	0.0098811864892468
chr3	130384501	130386000	3	0.0495902393898761
chr3	130514501	130568500	104	0.596461118019145
chr3	130714001	130717500	7	0.481030407684521
chr3	130717501	130720500	6	0.0088200344125479
chr3	130720501	130836000	231	0.413081970964173
chr3	131094001	131245000	301	1.38462950892502
chr3	131245001	131314500	138	0.594850897598382
chr3	135037501	135044000	13	0.124740339874881
chr3	140022501	140137500	230	1.35331717377570
chr3	140137501	140152000	29	0.105396582993633
chr3	141136001	141138000	4	0.00936243816148515
chr3	144320501	144324000	7	0.0430125060466499
chr3	148591001	148622500	63	0.484577727073924
chr3	150459001	150460500	3	0.00390625
chr3	150858001	150859500	3	0.00361923374189831
chr3	151609501	151611500	4	0.00390625
chr3	151979001	151980500	3	0.0104200065881508
chr3	154035001	154036500	3	0.00390625
chr3	154361001	154364000	6	0.0181309709927251
chr3	155321501	155323000	3	0.00390625
chr3	159560501	159562000	3	0.00390625
chr3	161426501	161427500	2	0.00186113703515649
chr3	161650001	161654000	8	0.0768559092789199
chr3	161660501	161661500	2	0.0191170006426854
chr3	161765001	161774000	18	0.991166958656908
chr3	161774001	161775000	2	0.0929049966201042
chr3	161920001	161921000	2	0.00390625
chr3	161955001	161957500	5	0.0172089155916399
chr3	163995001	164028000	66	0.189780017521629
chr3	164028001	164030000	4	0.00291114012652784
chr3	164030001	164091500	123	0.205812141652047
chr3	164091501	164093500	4	0.00390625
chr3	164093501	164109000	31	0.351817706841014
chr3	168218251	168220000	3	0.00390625
chr3	172660001	172661500	3	0.00777253002503588
chr3	173814501	173816000	3	0.00390625
chr3	182028501	182030500	4	0.00570206420741123
chr3	184379501	184384000	9	0.097105713932849
chr3	184836001	184837500	3	0.0297039787821625
chr3	185015501	185026500	22	0.248720960801148
chr3	185104501	185110000	11	0.156583054828016
chr3	185355001	185434500	159	0.742313236764048
chr3	185434501	185442500	16	0.0372555713905280
chr3	185442501	185581500	278	0.745975420329815
chr3	185581501	185589500	16	0.0510020836965151
chr3	185589501	185762000	345	1.18681905883399
chr3	185762001	185785000	46	0.0722479268307987
chr3	185785001	185793000	16	1.16974981456946
chr3	185793001	185799500	13	0.0778100329049623
chr3	185799501	185980500	362	0.948224122292167
chr3	187561501	187563000	3	0.00851368837666663
chr3	188025001	188028500	7	0.0559894958586061
chr3	192547501	192554000	13	0.153488237002318
chr3	195228501	195465000	473	1.33635193607268
chr3	195465001	195587000	205	0.618737766099061
chr3	195957501	195959500	4	0.00390625
chr3	195959501	196232500	545	1.24134144531172
chr3	196232501	196298000	121	0.374386417258884
chr3	196298001	196453000	302	1.12303274970609
chr3	196453001	196463000	20	0.116961044069753
chr3	196827501	196874500	25	0.117905261102794
chr3	196962501	196990500	51	0.386783994223668
chr3	196990501	196995000	9	0.0103681334295041
chr3	196995001	197001000	9	0.249792142303402
chr3	197001001	197074500	145	0.91630512904242
chr3	197074501	197126500	103	0.219729427149873
chr3	197151001	197152500	3	0.00504895312968958
chr3	197152501	197210500	96	1.16691542334686
chr3	197210501	197212000	3	0.00390625
chr3	197212001	197396000	368	1.29755887461518
chr3	197396001	197429500	67	0.362788341615877
chr3	198199501	198248000	97	0.286220716015951
chr3	198419001	198423500	9	1.17153495465387
chr3	198707001	198738000	62	0.526571009228837
chr3	199257001	199259000	4	0.00899849845585368
chr4	2501	59000	91	7.44979124741943
chr4	97001	99000	4	0.436030210140451
chr4	99001	103500	9	1.20773170612477
chr4	114001	115500	3	0.00390625
chr4	288001	289500	3	0.00390625
chr4	320501	323000	5	0.00581300554464253
chr4	500501	608500	215	0.654788096421134
chr4	608501	618000	19	0.0476592480624239
chr4	618001	632500	29	0.90557121142915
chr4	632501	648500	32	0.082240907814313
chr4	648501	651500	6	0.00482886551492028
chr4	651501	658500	13	0.751841262210512
chr4	658501	673000	29	0.0119769136843992
chr4	673001	764500	174	0.643896181725774
chr4	764501	780000	31	0.0535303167637443
chr4	780001	801500	43	1.25901895191731
chr4	801501	899000	195	0.179157457169347
chr4	899001	931000	64	0.975017487653334
chr4	931001	960000	58	0.0520773554925874
chr4	960001	970500	21	0.98227575815954
chr4	970501	988500	36	0.053992394115235
chr4	988501	996500	16	0.418471129737512
chr4	996501	1025500	58	0.0292787952147633
chr4	1025501	1040000	28	0.289834251048403
chr4	1040001	1148000	213	1.01684515318438
chr4	1148001	1163000	30	0.0565002084345589
chr4	1175501	1232000	113	0.0908543877292675
chr4	1232001	1309500	154	0.746182277308704
chr4	1309501	1316000	13	0.0570195316711009
chr4	1316001	1335500	39	0.702271113906256
chr4	1335501	1342000	13	0.02148688265363
chr4	1342001	1358000	32	0.247620043030906
chr4	1358001	1370000	24	0.0127629001122578
chr4	1378501	1401500	45	0.0798037305897304
chr4	1411001	1438500	4	17.057094331385
chr4	1438501	1644000	357	0.150183684868119
chr4	1644001	1683000	78	1.06400136377294
chr4	1683001	1717500	69	0.217592389053978
chr4	1717501	1729000	22	0.00563292508522415
chr4	1729001	1782500	107	0.0454208967548566
chr4	1782501	1796000	27	0.307253212509937
chr4	1796001	2032500	470	0.882641814101777
chr4	2032501	2053000	41	0.0311052087807477
chr4	2053001	2217500	323	1.37936092182706
chr4	2217501	2246000	57	0.0258731586093688
chr4	2246001	2441500	390	0.347913363581091
chr4	2441501	2758000	633	1.27385405675610
chr4	2758001	2809500	103	0.0702138769157196
chr4	2894001	2915000	42	0.263906721395519
chr4	2915001	3044500	259	1.21756601866299
chr4	3044501	3046500	4	0.0174551915612793
chr4	3196501	3230000	67	0.0864494143131853
chr4	3230001	3384000	307	0.839498702210575
chr4	3384001	3403000	38	0.279806231907025
chr4	3403001	3422000	38	0.0239787456124178
chr4	3422001	3432500	21	1.37344582021190
chr4	3432501	3477500	87	0.032871930600121
chr4	3477501	3672500	377	0.383128432692257
chr4	3672501	3852000	359	0.148795211112160
chr4	3988501	4009500	42	0.308319918392508
chr4	4195001	4201000	11	0.0642526603566117
chr4	4437501	4473500	72	0.384618483330003
chr4	4901001	4927500	53	0.197510327965844
chr4	5759001	5762000	6	0.0646726707505977
chr4	5762001	5804500	83	1.25875717350486
chr4	5804501	5806500	4	0.00678375602388436
chr4	5806501	6089500	554	0.86268154594209
chr4	6089501	6091500	4	0.00390625
chr4	6091501	6295000	403	0.852812210644913
chr4	6295001	6674500	757	0.395075421218426
chr4	6674501	6836500	319	0.820855395643841
chr4	6889501	6890500	2	0.389285361390575
chr4	6922501	6931000	17	1.32234626002421
chr4	6938501	7154500	430	0.838975158986514
chr4	7154501	7244000	179	0.511746061806976
chr4	7244001	7397500	306	0.227967489330042
chr4	7397501	7434000	71	0.740771243580565
chr4	7434001	7445500	21	0.121792736400213
chr4	7445501	7472500	54	0.98200345124212
chr4	7472501	7487500	30	0.0270561429964183
chr4	7487501	7505500	34	0.314929323467587
chr4	7505501	7513000	15	0.0145443234580473
chr4	7513001	7601500	175	0.191100041933266
chr4	7601501	7726500	247	0.634019887652322
chr4	7726501	7800500	148	0.168345842773621
chr4	7800501	8012000	422	1.28672165323409
chr4	8012001	8059500	93	0.356630006467257
chr4	8059501	8074000	28	1.17584671441648
chr4	8074001	8287500	423	0.183964589453202
chr4	8287501	8293500	12	0.00453242857328425
chr4	8293501	8362500	138	0.15714845570705
chr4	8362501	8633000	540	0.546426743653519
chr4	8633001	8680250	79	0.0864074789701311
chr4	8680251	8783000	188	0.378141999320990
chr4	8783001	9104500	250	1.22484568548845
chr4	9104501	9110500	12	0.0367299310997032
chr4	9110501	9302000	377	1.13784181082656
chr4	9302001	9321500	39	0.186351714818781
chr4	9321501	9686000	728	1.26181464469135
chr4	9686001	9728000	84	0.310679725177671
chr4	9728001	10073000	689	1.30152227223479
chr4	12205501	12206500	2	0.00170785356990632
chr4	13133001	13159000	52	0.206841847331274
chr4	15693001	15694500	3	0.00390625
chr4	19862501	19865500	6	0.0124311191883301
chr4	30328001	30334000	12	0.0955433981734005
chr4	32919001	32920000	2	0.00151811837041541
chr4	34341001	34342500	3	0.00390625
chr4	35875501	35877000	3	0.00390625
chr4	36921501	36924000	5	0.0176657645663750
chr4	44904001	44905500	3	0.00479916789236582
chr4	48788001	48853500	74	411.828539153838
chr4	48853501	49273500	372	3.52909924004996
chr4	49273501	49292500	26	0.617837780961274
chr4	49292501	49328000	56	2.76408120347711
chr4	49328001	50855000	54	176.999319077994
chr4	54791001	54795000	8	0.0246136086515239
chr4	55685501	55687000	3	0.00390625
chr4	61750001	61751500	3	0.00390625
chr4	63355001	63356500	3	0.00390625
chr4	67928501	67930000	3	0.00390625
chr4	67946501	67949500	6	210.824686660315
chr4	68916501	68936500	10	0.0366993927042049
chr4	68936501	69568000	303	0.837232371828483
chr4	69568001	69586250	4	0.0112043285172099
chr4	74095501	74097000	3	0.00390625
chr4	76077001	76078500	3	0.00832808206282972
chr4	92151001	92154500	7	0.0469184772060563
chr4	97120001	97121500	3	0.00390625
chr4	100789501	100794500	10	0.0797816073644597
chr4	111751001	111775000	48	0.433679153154391
chr4	113497501	113500500	6	0.00607373634832183
chr4	117739001	117741000	4	0.00618547455668544
chr4	119771501	119779500	14	0.0292585077323279
chr4	121980001	121981500	3	0.00390625
chr4	124254501	124256000	3	0.00390625
chr4	124476501	124477500	2	0.128594424691481
chr4	124538001	124540000	4	0.0228937879872660
chr4	126457001	126458500	3	0.00390625
chr4	128699001	128701000	4	0.0138449149364682
chr4	128720001	128722500	5	0.0711940261115041
chr4	128763501	128764500	2	0.0660224277518564
chr4	128922001	128923500	3	0.0985158728400705
chr4	129104501	129106500	4	0.0235243716752975
chr4	132864001	132906000	35	0.103679315235598
chr4	134291001	134293500	5	0.00390625
chr4	137952001	137953500	3	0.00390625
chr4	141783501	141786000	5	0.0145756092648704
chr4	143614001	143615500	3	0.0100860143972138
chr4	143986001	143988000	4	0.0135759785427822
chr4	144325501	144326500	2	0.00132986913455635
chr4	144721001	144722500	3	0.00390625
chr4	144840001	144841500	3	0.00390625
chr4	148414501	148416000	3	0.00390625
chr4	154115501	154117500	4	0.0218321799303627
chr4	155630001	155632000	4	0.0055043960755549
chr4	173661501	173670000	17	0.164322278899390
chr4	174363001	174364000	2	0.00390625
chr4	174658001	174689500	63	0.444267342571045
chr4	181258501	181260000	3	0.00390625
chr4	185063501	185065500	4	0.0102900942030257
chr4	186177001	186179500	5	0.00520170392350513
chr4	188117501	188131000	13	0.00390625
chr4	190465501	190467500	3	0.00390625
chr4	190623501	190625500	4	0.00390625
chr4	190707001	190757500	101	4.65506076442688
chr4	190759501	190773000	27	3.96659197022009
chr4	190773001	190775000	4	0.194265282172608
chr4	190775001	190918000	283	4.24363331247
chr4	191033001	191136500	201	4.29661348230023
chr5	1	215000	295	1.03900312973228
chr5	215001	253500	76	0.163379627042915
chr5	253501	338000	157	1.18009254271936
chr5	338001	340000	4	0.00390625
chr5	340001	405750	128	0.631169763894086
chr5	405751	517500	217	0.413282448218785
chr5	517501	549500	61	0.065271635529931
chr5	549501	571500	43	0.368490670874439
chr5	571501	601000	59	0.0532269238112531
chr5	601001	716500	214	0.420623103486721
chr5	716501	750500	58	0.0213295893419557
chr5	798501	841000	69	0.24713992511385
chr5	890501	919500	56	0.164345060383311
chr5	919501	1047500	246	0.60369844910518
chr5	1047501	1092500	84	0.0746196808523246
chr5	1102001	1347500	481	0.127661906203149
chr5	1347501	1453000	209	0.482700424285425
chr5	1453001	1477500	48	0.0777992468916237
chr5	1477501	1537000	119	0.524676471289204
chr5	1537001	1539500	5	0.0052309909884804
chr5	1539501	1558500	38	0.390312074750168
chr5	1558501	1569500	22	0.0343796817454971
chr5	1569501	1616000	93	0.657289115597562
chr5	1616001	1620000	8	0.0240653297186116
chr5	1638501	1640000	3	0.00508301428290713
chr5	1640001	1670500	59	0.995159721820083
chr5	1670501	1673500	6	0.00728023128834886
chr5	1673501	1705000	60	0.590660073760029
chr5	1705001	1708500	7	0.00942690562281846
chr5	1708501	1899500	369	0.538941280469164
chr5	1899501	1943500	88	0.117880745941983
chr5	1943501	1985000	83	0.37366050822249
chr5	1985001	2813500	1645	0.930707668892064
chr5	2813501	2948500	270	1.30857807145501
chr5	2948501	2951000	5	0.0139750765903532
chr5	2951001	3271000	640	1.26716114165595
chr5	3271001	3274000	6	0.0198062559742577
chr5	3274001	3643500	724	1.16748175162280
chr5	3643501	3660000	33	0.0734700466045929
chr5	3660001	3737500	153	1.03375907904544
chr5	5623001	5624500	3	0.0115049617712479
chr5	6234001	6822500	1174	1.17804936895884
chr5	6822501	6824000	3	0.00390625
chr5	9597501	9599000	3	0.00390625
chr5	9778001	9779000	2	0.0115129391674976
chr5	10326501	10328000	3	0.00390625
chr5	10328001	10919000	1177	1.28761384989628
chr5	26271501	26273000	3	0.00390625
chr5	32075001	32077000	4	0.00655585653989486
chr5	32746001	32750000	8	0.0210126219119170
chr5	37525001	37526500	3	0.00390625
chr5	38943001	38944500	3	0.00390625
chr5	43227501	43229000	3	0.00390625
chr5	45944001	46036000	181	2.90089886649483
chr5	46045501	46123000	153	3.04659979854505
chr5	46123001	46129000	12	3.9236599130145
chr5	46129001	46132000	6	7.56688752016933
chr5	46235501	46280000	89	2.81337136313275
chr5	46280001	46306500	53	3.26752890873376
chr5	46306501	46311000	9	0.650084877868115
chr5	46311001	46349500	77	3.21540396297261
chr5	46355001	49470500	187	7.07191041899797
chr5	49470501	49477500	13	34.2991281531652
chr5	49477501	49588500	222	4.33250075261065
chr5	50253001	50256000	6	0.0134775306433595
chr5	53849001	53850500	3	0.00954922919388198
chr5	54552001	54566500	29	0.34678177853101
chr5	57359501	57369500	20	0.167426523378587
chr5	57547501	57548500	2	0.0139595863256688
chr5	57791001	57792500	3	0.00390625
chr5	57894501	57896500	4	0.00390625
chr5	60662001	60665500	7	0.0511011652762259
chr5	62193501	62195500	4	0.0179920077763132
chr5	63837501	63839000	3	0.00390625
chr5	65133501	65135500	4	0.0131317226957798
chr5	66497001	66498500	3	0.00390625
chr5	68960501	69101750	3	0.00390625
chr5	69101751	69808250	57	0.965936328924845
chr5	69808251	69842250	6	0.00472653941101286
chr5	89805001	89806500	3	0.00390625
chr5	92932001	92959500	54	0.41786244247452
chr5	93929501	93932500	6	99.5672928564196
chr5	96296001	96298500	5	0.00513258026786796
chr5	96832501	96834000	3	0.00390625
chr5	98886501	98889250	3	0.00390625
chr5	99409501	99417000	15	26.7061480619426
chr5	99752501	99756000	6	0.0147719080742304
chr5	108630501	108632000	3	0.0110953577835636
chr5	108653001	108655000	4	0.0169567089356532
chr5	113724501	113727000	5	0.0150530537457783
chr5	115325501	115327000	3	0.00390625
chr5	115936001	115937500	3	0.00390625
chr5	122450001	122464000	28	0.235010968930840
chr5	126393501	126395000	3	0.00390625
chr5	127900501	127903000	5	0.0319863459106465
chr5	131337001	131377000	80	0.362763195915757
chr5	131406501	131408000	3	0.0593956053111723
chr5	131408001	131417000	18	1.15845339080384
chr5	131417001	131459500	85	0.299017121592045
chr5	131459501	131616500	306	1.37220877751252
chr5	131616501	131636000	39	0.0657256356581434
chr5	131636001	131838500	405	1.08733764340174
chr5	131838501	131866500	56	0.288171586699716
chr5	132019501	132033500	28	0.285844017266274
chr5	132123001	132141500	37	0.213158722941989
chr5	132177501	132179000	3	0.0641414153949394
chr5	132186001	132190000	8	0.0153469949117491
chr5	132415001	132416500	3	0.00390625
chr5	132596501	132704000	215	0.632571297004788
chr5	132704001	133459500	1499	1.21655369679060
chr5	133459501	133508500	98	0.21540146990272
chr5	133589001	133590500	3	0.0117336851823108
chr5	133829001	133830500	3	0.00390625
chr5	133830501	133887500	114	1.24073928878157
chr5	133887501	133951000	124	0.417515018775369
chr5	134286501	134292500	12	518.931391269828
chr5	134366501	134389500	46	0.63042646289263
chr5	134389501	134436500	94	0.213262173294645
chr5	134436501	135184500	1495	0.971105538824623
chr5	135184501	135199000	29	0.146178192001464
chr5	135199001	135253000	108	0.960661449623294
chr5	137802501	137831000	57	0.267386771971311
chr5	138307501	138318500	22	0.20483015088576
chr5	138738001	138751500	27	0.409688698243972
chr5	138751501	138759500	16	0.0234738778033438
chr5	138759501	138993000	458	1.37850070005155
chr5	138993001	139053500	121	0.194737144828314
chr5	139053501	139105000	103	0.580150857380385
chr5	139105001	139108500	7	0.0121651675434555
chr5	139108501	139264500	311	0.531116406155781
chr5	139264501	139265500	2	0.00390625
chr5	140996001	141001000	10	0.117481052427180
chr5	141001001	141235500	469	0.911427622576958
chr5	141235501	141243500	16	0.128487507327834
chr5	141243501	141329500	172	1.25153618196066
chr5	141684001	141686500	5	0.024108738942692
chr5	141818001	141819500	3	0.0506954472235652
chr5	146237501	146239000	3	0.00390625
chr5	148136001	149408500	2522	1.34229335170169
chr5	149408501	149654000	489	0.487407379772679
chr5	149654001	149658500	9	0.0186019799922776
chr5	149658501	149933500	550	0.912249272244996
chr5	149933501	150034500	202	0.521811266849182
chr5	150380001	150864500	965	1.32372184588567
chr5	150864501	150866000	3	0.0110523732530276
chr5	150866001	151132500	533	1.27253029252611
chr5	153832501	153843000	21	0.112710982270884
chr5	153843001	153970000	254	1.31093849449490
chr5	153970001	153971500	3	0.0110340023265102
chr5	158455001	158457500	5	0.0140323456445193
chr5	170661001	170668000	14	1.03189773409438
chr5	170668001	170676500	17	0.0504640568245614
chr5	170778001	170812000	68	0.390961920040382
chr5	170812001	171220000	816	1.28271441241282
chr5	171365001	171463500	197	1.21217668572510
chr5	171463501	171466500	6	0.0334442035699472
chr5	171466501	171902000	869	1.2801385835041
chr5	171902001	172320000	835	0.853285241288219
chr5	172587001	172597000	20	0.0871231544146026
chr5	172597001	172686500	177	1.08756377241858
chr5	172686501	172691500	10	0.117987015132615
chr5	174998501	175550500	872	1.05474920489046
chr5	175550501	175553000	5	0.0075941278351914
chr5	175553001	175807000	464	1.20271932134870
chr5	175807001	175808500	3	0.00390625
chr5	175887001	175897500	21	0.0691225379658557
chr5	175897501	176109500	424	0.422581056330851
chr5	176128501	176144000	31	1.10527088848142
chr5	176144001	176219500	151	0.265613430095681
chr5	176219501	176251000	61	0.0632057666256729
chr5	176449001	176459000	20	0.0900269029480568
chr5	176459001	176494500	71	0.80585936885612
chr5	176653501	176661000	15	1.01241444717777
chr5	176661001	176675500	29	0.116064606538341
chr5	176675501	176717000	83	0.91370477507141
chr5	176717001	176766000	98	0.247191321760170
chr5	176766001	176785500	39	1.24013742434872
chr5	176785501	176878000	184	0.178488125177774
chr5	176878001	176967000	177	1.0471731416475
chr5	176967001	176969500	5	0.0091773923367886
chr5	176969501	177155000	227	1.26216454250059
chr5	177155001	177173750	14	0.0180382101022733
chr5	177173751	177264000	80	1.02306655370698
chr5	177264001	177305500	67	0.228362869358015
chr5	177305501	177337500	61	1.16287820267998
chr5	177337501	177344000	13	0.0431827819846484
chr5	177344001	177474000	203	0.97582882177801
chr5	177474001	177484000	20	0.0384492695313871
chr5	177484001	177591500	215	0.924086623030708
chr5	177591501	177757000	325	0.375113736516367
chr5	177757001	177895000	274	1.08553030306955
chr5	177895001	177897000	4	0.00817763847757563
chr5	177897001	178340500	881	1.19308762163859
chr5	178340501	178356500	32	0.179530392242244
chr5	178479001	178734000	510	0.245432804953435
chr5	178734001	178740500	13	0.497166157694992
chr5	178764001	178800500	72	0.239002895242599
chr5	178800501	179151500	677	1.12349990303165
chr5	179151501	179165500	28	0.0828761043533872
chr5	179165501	179228000	124	0.717325588130734
chr5	179228001	179234500	13	0.0282677330475059
chr5	179234501	179238000	7	1.05336103595484
chr5	179238001	179240000	4	0.00390625
chr5	179240001	179250500	21	0.945795380208945
chr5	179250501	179254000	7	0.0408335837177237
chr5	179254001	179266500	25	1.15556627113396
chr5	179266501	179268500	4	0.0499663276789153
chr5	179268501	179279500	22	0.888042113475109
chr5	179430501	179457000	53	1.17421777410301
chr5	179457001	179461500	9	0.00522990334757204
chr5	179461501	179504000	85	0.272249253834027
chr5	179504001	179567000	124	0.965668551631178
chr5	179567001	179576500	19	0.113000416869118
chr5	179576501	179693500	233	1.34714019698649
chr5	179693501	179751500	116	0.433979860841970
chr5	179751501	179795000	84	1.29962914276107
chr5	179795001	179797000	4	0.0135581110235687
chr5	179818501	179829500	22	0.136521492803988
chr5	179949501	179984000	69	0.15980672209012
chr5	179984001	179993500	19	0.0105632676613732
chr5	179993501	180007500	28	0.246575266826114
chr5	180007501	180857866	1270	1.12381144653481
chr6	1	94000	15	0.0555526675729106
chr6	1327501	1339500	24	0.117546215820847
chr6	1339501	1549500	409	1.20088666372094
chr6	1549501	1570500	42	0.167682030833561
chr6	2136001	2137500	3	0.00390625
chr6	3090001	3092000	4	0.00390625
chr6	3092001	3173500	158	1.25640361576865
chr6	3173501	3175000	3	0.00390625
chr6	3175001	3668500	984	1.36169160524479
chr6	3668501	3672000	7	0.0229350839754951
chr6	7174001	7214500	81	0.573633029024612
chr6	7487001	7488500	3	0.00872396683026594
chr6	7671001	7674000	6	0.0269793612054504
chr6	9086751	9181500	26	0.193633436109572
chr6	10518001	10535000	34	0.182643206741842
chr6	13968001	13969000	2	0.00132986913455635
chr6	20047001	20048500	3	0.00819068598145383
chr6	23963001	23964500	3	0.00390625
chr6	26963001	26965000	4	0.00668758018521607
chr6	26971751	26976500	7	0.0498210763302382
chr6	29276501	29279000	5	0.0282442303839886
chr6	29575501	29604500	58	1.15724954868964
chr6	29604501	29609000	9	0.00597270424564677
chr6	29609001	29963000	702	1.36651377227989
chr6	29963001	29964500	3	0.00390625
chr6	29964501	30018000	105	1.17788606795853
chr6	30018001	30020500	5	0.0270899210645145
chr6	30020501	30082000	122	1.19118707076829
chr6	30082001	30084500	5	0.00771028551473314
chr6	30335001	30337500	5	0.0120276616551319
chr6	30780001	30781500	3	0.0072862893336194
chr6	30781501	30958000	353	1.33413069158002
chr6	30958001	30970000	24	0.194265282172608
chr6	30970001	31101500	262	1.00849225191659
chr6	31101501	31105500	8	0.00390625
chr6	31105501	31851500	1477	1.05899809932231
chr6	31851501	31858500	14	0.0457146378132531
chr6	31858501	32056000	383	0.844108291082603
chr6	32056001	32126000	36	0.0255860278298056
chr6	32126001	32170500	89	0.51910561568392
chr6	32170501	32174000	7	0.0155763390190684
chr6	32174001	32300000	252	0.84311422169907
chr6	32559501	32569500	20	0.582447532010640
chr6	32569501	32576500	14	0.00734816633817763
chr6	32576501	32643500	134	0.502640909226196
chr6	33044001	33049000	10	0.0451352997877237
chr6	33234001	33292500	117	0.39617232280153
chr6	33292501	33646500	705	1.02775757129386
chr6	33646501	33732000	171	0.590087171668101
chr6	33732001	33771500	79	0.198347208702163
chr6	33771501	34034000	525	0.65026514465733
chr6	34034001	34036500	5	0.0106721895058937
chr6	34036501	34094500	116	0.940760896677467
chr6	34094501	34231500	273	0.266942329621495
chr6	34231501	34320500	178	0.889458993537898
chr6	34320501	34326000	11	0.0583873644117207
chr6	34326001	34587500	521	1.37258928731805
chr6	34587501	34651500	128	0.200948818492347
chr6	34651501	34665000	27	0.777869475440778
chr6	34861751	34863000	2	0.0157380433769386
chr6	35128501	35154000	51	0.71089086432335
chr6	35154001	35164500	21	0.0935447177241555
chr6	35164501	35543500	750	1.18091080409317
chr6	35543501	35576000	65	0.220202079757675
chr6	35576001	35602500	53	0.90463015953153
chr6	35734501	35737500	6	0.073801809526908
chr6	35803001	35805000	4	0.0101737827310080
chr6	36752001	36922000	340	0.645997282008874
chr6	37030001	37138000	216	0.628071190571764
chr6	37246001	37247500	3	0.0108039299414735
chr6	37550501	37782000	463	0.659936903384869
chr6	37782001	37896500	229	1.05855776596535
chr6	38226501	38237500	22	0.756231578846597
chr6	38237501	38252000	29	0.163878670622042
chr6	38394501	38396000	3	0.494622577678854
chr6	38602001	38605500	7	0.847332434946118
chr6	38715001	38716000	2	0.0357751096744101
chr6	39112501	39163500	102	0.623430222329946
chr6	39241501	39447500	411	0.87448164013968
chr6	39863001	40010500	295	1.01663372816214
chr6	40131001	40133000	4	0.366529189297302
chr6	40206001	40211500	11	0.923318308963027
chr6	40267501	40661000	784	1.18830073547181
chr6	40661001	40663500	5	0.0242781112553277
chr6	41147501	41149000	3	0.00782659224669237
chr6	41266501	41268500	4	0.00991686615798907
chr6	41268501	41621000	702	1.08410162273643
chr6	41621001	41863500	485	0.496649512344271
chr6	42011501	42018000	13	0.267516540321741
chr6	42018001	42162500	289	1.33709317242942
chr6	42162501	42261000	197	0.794764864788282
chr6	43036001	43043500	15	0.233565646622752
chr6	43043501	43330000	573	0.928903091920399
chr6	43330001	43385000	108	0.296437527036904
chr6	43500501	43531500	62	0.465450612117352
chr6	43564501	43587000	45	0.243416690718899
chr6	43740001	44141000	801	0.633975942265616
chr6	44141001	44144000	6	0.00847013101202436
chr6	44144001	44149500	11	1.22850182423682
chr6	44149501	44153500	8	0.0232616944338889
chr6	44153501	44383500	459	0.721114371658495
chr6	57313251	57477000	323	3.3297180047349
chr6	57477001	57531000	108	5.19851657104426
chr6	57536001	57537000	2	0.458374915470379
chr6	57537001	57637500	199	4.94201709115726
chr6	57642001	57654500	25	4.60723120939709
chr6	57654501	57661000	13	2.65645081294147
chr6	57661001	57675500	29	4.81521427894932
chr6	57675501	57705500	55	2.7258383334806
chr6	58353001	58374000	33	0.467617231930298
chr6	58881501	58884000	5	84.7828171665254
chr6	58884001	60413000	8	1105.81934505622
chr6	60413001	61955000	34	3.64747982928068
chr6	61955001	61974500	39	11.2933374912527
chr6	63996001	63998500	5	0.00727518676505803
chr6	70199001	70200500	3	0.00390625
chr6	71722001	71724000	4	0.0117850361972651
chr6	74286501	74288000	3	0.0117695257602072
chr6	75971001	75974500	7	0.0444892318679978
chr6	78229001	78230500	3	0.00390625
chr6	79024001	79028500	9	0.0384705962460777
chr6	79028501	79048000	39	0.204079050940562
chr6	79048001	79050500	5	0.00379311808301092
chr6	79050501	79093000	85	0.206083370615208
chr6	85539501	85541500	4	0.00939233772221367
chr6	86360001	86361000	2	0.00335772548240103
chr6	86592501	86594000	3	0.00390625
chr6	95127501	95129000	3	0.00390625
chr6	96556501	96558000	3	0.00390625
chr6	99385501	99390500	10	0.0549742565879907
chr6	101001001	101024500	47	0.520546879151756
chr6	108361751	108363500	3	0.0112713177213747
chr6	108541501	108548000	13	0.330999283681658
chr6	108592001	108597500	11	0.0626083981396685
chr6	108807501	108808500	2	0.00390625
chr6	108985001	108990500	11	0.248531392823514
chr6	109868001	109884500	33	0.260959892867122
chr6	110406001	110408000	4	0.0192967273100135
chr6	113095001	113096500	3	0.0105962676471604
chr6	113117001	113118000	2	0.00390625
chr6	125318001	125319500	3	0.00862535768210452
chr6	137850501	137861500	22	0.228901686893121
chr6	149787501	149848500	122	0.733363312408399
chr6	150258001	150325500	131	0.767319859597368
chr6	150325501	150329500	8	0.0130319790504530
chr6	150329501	150507000	352	0.83422011238974
chr6	165076751	165078000	2	0.0278804952750325
chr6	165993501	165998000	9	0.114387396015991
chr6	166321501	166323000	3	0.00390625
chr6	166323001	166783000	911	1.38539752347638
chr6	166783001	166784500	3	0.00522591726534709
chr6	166784501	167289000	997	1.25075567653997
chr6	167289001	167291000	4	0.00793859823476652
chr6	167291001	167708000	800	1.32014829535025
chr6	167708001	167722750	21	0.0572770102944377
chr6	167722751	167857000	229	0.80435261553484
chr6	168185501	168246000	121	0.223368863423913
chr6	168246001	168522000	541	1.19913991379111
chr6	168522001	168524500	5	0.00390625
chr6	168524501	168681000	311	1.34938310149523
chr6	168681001	168682500	3	0.00390625
chr6	169132501	169134000	3	0.00617519324461292
chr6	169843501	169845000	3	0.00717104954206352
chr6	170179501	170306000	249	0.649049313205478
chr6	170306001	170325000	38	0.109963756332915
chr6	170325001	170448500	243	0.687818583368767
chr6	170584501	170622000	71	0.513665113902948
chr6	170833501	170850000	2	0.0112971290813177
chr7	1	149500	40	1.03741993656561
chr7	149501	187000	69	0.188077607880709
chr7	187001	253000	131	0.718270913678368
chr7	253001	611500	410	0.171930809518848
chr7	611501	888500	549	0.664849636358843
chr7	888501	1110500	431	0.16255501831856
chr7	1110501	1241000	254	0.648150163189791
chr7	1241001	1325000	165	0.166085726762064
chr7	1325001	1328000	5	0.00127110594727618
chr7	1328001	1435000	213	0.259319032398241
chr7	1435001	1489500	109	0.0371138120090543
chr7	1489501	1539500	100	0.284519610745443
chr7	1539501	1567500	56	0.0583266894041859
chr7	1567501	1767000	392	0.311888010658815
chr7	1767001	1817500	101	1.26172718539616
chr7	1817501	1823500	12	0.0177676907738586
chr7	1823501	1845000	42	0.720365003702352
chr7	1845001	1881500	72	0.0365015110859252
chr7	1881501	1888000	13	1.07214497528771
chr7	1888001	1896500	17	0.0098757087149042
chr7	1896501	1963000	133	0.147072559326973
chr7	1963001	1993000	60	0.55980644432712
chr7	1993001	2025500	63	0.0734853258598516
chr7	2025501	2049500	46	1.00097087704908
chr7	2049501	2159000	219	0.23390587445785
chr7	2159001	2203000	87	1.06348523231555
chr7	2203001	2290500	171	0.393517581847354
chr7	2290501	2389500	196	1.14790241385500
chr7	2389501	2391500	4	0.0103115141153886
chr7	2391501	2455500	127	0.821310700752066
chr7	2455501	2458500	6	0.0143480650359519
chr7	2458501	2474000	31	1.00947137389814
chr7	2474001	2485500	23	0.0730890960007322
chr7	2485501	2499000	25	0.569670656259157
chr7	2499001	2552500	104	0.0550085620131587
chr7	2552501	2629000	153	0.7043673784903
chr7	2629001	2639000	20	0.217080192764300
chr7	2639001	2656000	34	0.0263564522956983
chr7	2656001	2720000	128	0.228173001437961
chr7	2720001	2876000	307	1.26566886144945
chr7	2876001	2945000	138	0.427975465826945
chr7	4095001	4154500	119	0.564247489665347
chr7	4154501	4157500	6	0.00473178421876073
chr7	4157501	4279000	243	0.47171912544768
chr7	4279001	4721500	842	1.23618957181959
chr7	4721501	4787500	132	0.451375494244125
chr7	4787501	4800000	25	0.0252985761513685
chr7	4800001	4804500	9	0.821139931748912
chr7	4804501	4812000	15	0.0256908778894246
chr7	4812001	4849500	73	0.234149197726154
chr7	4877501	4881000	7	0.0189665356993049
chr7	4881001	5266000	762	0.989725256564791
chr7	5266001	5432500	333	0.345773689216303
chr7	5432501	5436500	8	0.00911968683987334
chr7	5436501	5631500	390	0.392020227037869
chr7	5631501	5956750	594	1.35041234702714
chr7	5956751	5977750	4	0.00390625
chr7	5977751	6503500	1038	1.3629191667403
chr7	6503501	6647500	288	0.557212682483299
chr7	6647501	6656000	17	0.0372271762633085
chr7	6656001	6663000	14	0.452503231441453
chr7	6663001	6859000	281	1.24185781207348
chr7	6859001	6866000	14	0.0323116895485802
chr7	6866001	6930500	128	1.34303788359245
chr7	6930501	6948500	34	0.284223943528748
chr7	27100501	27259500	318	0.481964903870322
chr7	28961501	28964000	5	0.00390625
[truncated: 5,088 more rows]
